# Supplementary material for: N,N,N′,N′-Tetra­methyl­guanidinium tetra­phenyl­borate
Source: Acta Crystallogr Sect E Struct Rep Online. 2012 Nov 30;68(Pt 12):o3500. doi: 10.1107/S160053681204860X (PMC3589071; doi:10.1107/S160053681204860X)
Supplement: Supplementary file 1 [file e-68-o3500-sup1.cif]

##############################################################################
#                                                                            #
# This CIF contains the data in a paper accepted for publication in          #
# Acta Crystallographica Section E. It conforms to the requirements of       #
# Notes for Authors for Acta Crystallographica Section E, and has been       #
# peer reviewed under the auspices of the IUCr Commission on Journals.       #
#                                                                            #
# Full details of the Crystallographic Information File format               #
# are given in the paper "The Crystallographic Information File (CIF):       #
# a New Standard Archive File for Crystallography" by S. R. Hall, F. H.      #
# Allen and I. D. Brown [Acta Cryst. (1991), A47, 655-685].                  #
#                                                                            #
# The current version of the core CIF dictionary is obtainable from          #
# ftp://ftp.iucr.org/pub/cif_core.dic.                                       #
#                                                                            #
# Software is freely available for graphical display of the structure(s)     #
# in this CIF. For information consult the CIF software page                 #
# http://www.iucr.org/resources/cif/software.                                #
#                                                                            #
# This file may be used for bona fide research purposes within the           #
# scientific community so long as proper attribution is given to the journal # 
# article from which it was obtained.                                        #
#                                                                            #
##############################################################################
data_I
_audit_creation_method     SHELXL97
_chemical_name_systematic
;
<i>N</i>,<i>N</i>,<i>N</i>',<i>N</i>'-Tetramethylguanidinium tetraphenylborate
;
_chemical_name_common     ?
_chemical_formula_moiety     'C5 H14 N3 +, C24 H20 B -'
_chemical_formula_sum     'C29 H34 B N3'
_chemical_formula_iupac     'C5 H14 N3 +, C24 H20 B -'
_chemical_formula_weight     435.40
_chemical_melting_point     ?
_symmetry_cell_setting     monoclinic
_symmetry_space_group_name_H-M     'P 21/n'
_symmetry_space_group_name_Hall     '-P 2yn'
loop_
    _symmetry_equiv_pos_as_xyz
    'x, y, z'
    '-x+1/2, y+1/2, -z+1/2'
    '-x, -y, -z'
    'x-1/2, -y-1/2, z-1/2'
_cell_length_a     10.9512(5)
_cell_length_b     18.1315(9)
_cell_length_c     12.5453(7)
_cell_angle_alpha     90.00
_cell_angle_beta     96.594(2)
_cell_angle_gamma     90.00
_cell_volume     2474.5(2)
_cell_formula_units_Z     4
_cell_measurement_reflns_used     52874
_cell_measurement_theta_min     1.98
_cell_measurement_theta_max     30.55
_cell_measurement_temperature     100(2)
_exptl_crystal_description     block
_exptl_crystal_colour     colourless
_exptl_crystal_size_max     0.23
_exptl_crystal_size_mid     0.16
_exptl_crystal_size_min     0.12
_exptl_crystal_density_diffrn     1.169
_exptl_crystal_density_meas     ?
_exptl_crystal_density_method     'not measured'
_exptl_crystal_F_000     936
_exptl_absorpt_coefficient_mu     0.068
_exptl_absorpt_correction_type     none
_exptl_absorpt_process_details     ?
_exptl_absorpt_correction_T_min     ?
_exptl_absorpt_correction_T_max     ?
_exptl_special_details     ?
_diffrn_ambient_temperature     100(2)
_diffrn_radiation_type     MoK\a
_diffrn_radiation_wavelength     0.71073
_diffrn_radiation_source     'sealed tube'
_diffrn_radiation_monochromator     graphite
_diffrn_measurement_device_type     'Bruker Kappa APEXII DUO'
_diffrn_measurement_method     '\f scans, and \w scans'
_diffrn_detector_area_resol_mean     ?
_diffrn_reflns_number     52874
_diffrn_reflns_av_R_equivalents     0.0211
_diffrn_reflns_av_sigmaI/netI     0.0130
_diffrn_reflns_theta_min     1.98
_diffrn_reflns_theta_max     30.55
_diffrn_reflns_theta_full     30.55
_diffrn_measured_fraction_theta_max     0.999
_diffrn_measured_fraction_theta_full     0.999
_diffrn_reflns_limit_h_min     -15
_diffrn_reflns_limit_h_max     15
_diffrn_reflns_limit_k_min     -25
_diffrn_reflns_limit_k_max     25
_diffrn_reflns_limit_l_min     -12
_diffrn_reflns_limit_l_max     17
_diffrn_standards_number     0
_diffrn_standards_interval_count     0
_diffrn_standards_interval_time     0
_diffrn_standards_decay_%     ?
_refine_special_details
;
Refinement of <i>F</i>^2^ against ALL reflections. The weighted <i>R</i>-factor
<i>wR</i> and goodness of fit <i>S</i> are based on <i>F</i>^2^, conventional
<i>R</i>-factors <i>R</i> are based on <i>F</i>, with <i>F</i> set to zero for
negative <i>F</i>^2^. The threshold expression of <i>F</i>^2^ >
\s(<i>F</i>^2^) is used only for calculating <i>R</i>-factors(gt) <i>etc</i>.
and is not relevant to the choice of reflections for refinement.
<i>R</i>-factors based on <i>F</i>^2^ are statistically about twice as large
as those based on <i>F</i>, and <i>R</i>- factors based on ALL data will be
even larger.
;
_reflns_number_total     7573
_reflns_number_gt     6738
_reflns_threshold_expression     I>2\s(I)
_refine_ls_structure_factor_coef     Fsqd
_refine_ls_matrix_type     full
_refine_ls_R_factor_all     0.0463
_refine_ls_R_factor_gt     0.0411
_refine_ls_wR_factor_gt     0.1073
_refine_ls_wR_factor_ref     0.1123
_refine_ls_goodness_of_fit_ref     1.043
_refine_ls_restrained_S_all     1.043
_refine_ls_number_reflns     7573
_refine_ls_number_parameters     310
_refine_ls_number_restraints     0
_refine_ls_hydrogen_treatment     mixed
_refine_ls_weighting_scheme     calc
_refine_ls_weighting_details
         'calc w=1/[\s^2^(Fo^2^)+(0.0559P)^2^+0.9205P] where P=(Fo^2^+2Fc^2^)/3'
_atom_sites_solution_hydrogens     difmap
_atom_sites_solution_primary     direct
_atom_sites_solution_secondary     difmap
_refine_ls_shift/su_max     0.000
_refine_ls_shift/su_mean     0.000
_refine_diff_density_max     0.398
_refine_diff_density_min     -0.306
_refine_ls_extinction_method     none
loop_
    _atom_type_symbol
    _atom_type_description
    _atom_type_scat_dispersion_real
    _atom_type_scat_dispersion_imag
    _atom_type_scat_source
    C C 0.0033 0.0016 'International Tables Vol C Tables 4.2.6.8 and 6.1.1.4'
    H H 0.0000 0.0000 'International Tables Vol C Tables 4.2.6.8 and 6.1.1.4'
    B B 0.0013 0.0007 'International Tables Vol C Tables 4.2.6.8 and 6.1.1.4'
    N N 0.0061 0.0033 'International Tables Vol C Tables 4.2.6.8 and 6.1.1.4'
_computing_data_collection     'APEX2 (Bruker, 2008)'
_computing_cell_refinement     'SAINT (Bruker, 2008)'
_computing_data_reduction     'SAINT (Bruker, 2008)'
_computing_structure_solution     'SHELXS97 (Sheldrick, 2008)'
_computing_structure_refinement     'SHELXL97 (Sheldrick, 2008)'
_computing_molecular_graphics     'DIAMOND (Brandenburg & Putz, 2005)'
_computing_publication_material     'SHELXL97 (Sheldrick, 2008)'
loop_
    _atom_site_type_symbol
    _atom_site_label
    _atom_site_fract_x
    _atom_site_fract_y
    _atom_site_fract_z
    _atom_site_U_iso_or_equiv
    _atom_site_adp_type
    _atom_site_calc_flag
    _atom_site_refinement_flags
    _atom_site_occupancy
    _atom_site_symmetry_multiplicity
    _atom_site_disorder_assembly
    _atom_site_disorder_group
    N N1 0.74190(7) 0.06305(5) 0.71562(6) 0.01888(15) Uani d . 1 1 . .
    N N2 0.60284(7) 0.13924(5) 0.78860(6) 0.02054(16) Uani d . 1 1 . .
    N N3 0.80829(8) 0.14087(5) 0.85684(7) 0.02289(17) Uani d . 1 1 . .
    H H30 0.8870(16) 0.1353(9) 0.8435(13) 0.041(4) Uiso d . 1 1 . .
    H H31 0.7911(15) 0.1668(9) 0.9157(13) 0.038(4) Uiso d . 1 1 . .
    C C1 0.71704(8) 0.11437(5) 0.78672(7) 0.01750(16) Uani d . 1 1 . .
    C C2 0.67627(9) 0.06015(6) 0.60739(8) 0.02425(19) Uani d . 1 1 . .
    H H2A 0.6199 0.1022 0.5968 0.036 Uiso calc R 1 1 . .
    H H2B 0.6294 0.0141 0.5983 0.036 Uiso calc R 1 1 . .
    H H2C 0.7355 0.0623 0.5546 0.036 Uiso calc R 1 1 . .
    C C3 0.85459(8) 0.01960(6) 0.73372(8) 0.02234(18) Uani d . 1 1 . .
    H H3A 0.9218 0.0463 0.7056 0.034 Uiso calc R 1 1 . .
    H H3B 0.8423 -0.0279 0.6969 0.034 Uiso calc R 1 1 . .
    H H3C 0.8754 0.0113 0.8109 0.034 Uiso calc R 1 1 . .
    C C4 0.57784(10) 0.20819(6) 0.84245(8) 0.0281(2) Uani d . 1 1 . .
    H H4A 0.5715 0.1984 0.9185 0.042 Uiso calc R 1 1 . .
    H H4B 0.5004 0.2292 0.8089 0.042 Uiso calc R 1 1 . .
    H H4C 0.6449 0.2431 0.8361 0.042 Uiso calc R 1 1 . .
    C C5 0.49544(9) 0.09133(6) 0.76198(8) 0.0262(2) Uani d . 1 1 . .
    H H5A 0.5230 0.0408 0.7510 0.039 Uiso calc R 1 1 . .
    H H5B 0.4476 0.1091 0.6962 0.039 Uiso calc R 1 1 . .
    H H5C 0.4441 0.0921 0.8210 0.039 Uiso calc R 1 1 . .
    B B1 0.77207(8) 0.10576(5) 0.22287(7) 0.01225(15) Uani d . 1 1 . .
    C C6 0.62087(7) 0.10464(4) 0.20365(6) 0.01299(14) Uani d . 1 1 . .
    C C7 0.56097(8) 0.08674(5) 0.10126(7) 0.01578(15) Uani d . 1 1 . .
    H H7A 0.6098 0.0758 0.0454 0.019 Uiso calc R 1 1 . .
    C C8 0.43355(8) 0.08443(5) 0.07831(7) 0.01832(16) Uani d . 1 1 . .
    H H8A 0.3973 0.0719 0.0082 0.022 Uiso calc R 1 1 . .
    C C9 0.35964(8) 0.10055(5) 0.15814(8) 0.02010(17) Uani d . 1 1 . .
    H H9A 0.2726 0.1000 0.1430 0.024 Uiso calc R 1 1 . .
    C C10 0.41494(8) 0.11741(6) 0.26041(8) 0.02207(18) Uani d . 1 1 . .
    H H10A 0.3654 0.1281 0.3159 0.026 Uiso calc R 1 1 . .
    C C11 0.54315(8) 0.11869(5) 0.28233(7) 0.01841(16) Uani d . 1 1 . .
    H H11A 0.5787 0.1295 0.3533 0.022 Uiso calc R 1 1 . .
    C C12 0.82722(7) 0.13031(4) 0.34510(6) 0.01287(14) Uani d . 1 1 . .
    C C13 0.78885(8) 0.19702(5) 0.38812(7) 0.01620(15) Uani d . 1 1 . .
    H H13A 0.7268 0.2250 0.3471 0.019 Uiso calc R 1 1 . .
    C C14 0.83773(8) 0.22387(5) 0.48811(7) 0.01935(17) Uani d . 1 1 . .
    H H14A 0.8077 0.2687 0.5144 0.023 Uiso calc R 1 1 . .
    C C15 0.93051(9) 0.18509(6) 0.54945(7) 0.02074(18) Uani d . 1 1 . .
    H H15A 0.9638 0.2028 0.6179 0.025 Uiso calc R 1 1 . .
    C C16 0.97343(8) 0.12013(5) 0.50873(7) 0.01963(17) Uani d . 1 1 . .
    H H16A 1.0381 0.0937 0.5488 0.024 Uiso calc R 1 1 . .
    C C17 0.92193(8) 0.09334(5) 0.40884(7) 0.01579(15) Uani d . 1 1 . .
    H H17A 0.9522 0.0484 0.3832 0.019 Uiso calc R 1 1 . .
    C C18 0.81527(7) 0.02273(4) 0.19171(6) 0.01238(14) Uani d . 1 1 . .
    C C19 0.79975(7) -0.03773(5) 0.25931(6) 0.01439(15) Uani d . 1 1 . .
    H H19 0.7684 -0.0289 0.3257 0.017 Uiso calc R 1 1 . .
    C C20 0.82836(8) -0.10987(5) 0.23308(7) 0.01630(16) Uani d . 1 1 . .
    H H20A 0.8165 -0.1490 0.2812 0.020 Uiso calc R 1 1 . .
    C C21 0.87440(8) -0.12473(5) 0.13634(7) 0.01601(15) Uani d . 1 1 . .
    H H21 0.8955 -0.1737 0.1184 0.019 Uiso calc R 1 1 . .
    C C22 0.88900(8) -0.06665(5) 0.06645(7) 0.01521(15) Uani d . 1 1 . .
    H H22A 0.9192 -0.0759 -0.0003 0.018 Uiso calc R 1 1 . .
    C C23 0.85949(7) 0.00525(5) 0.09407(6) 0.01382(15) Uani d . 1 1 . .
    H H23A 0.8698 0.0439 0.0448 0.017 Uiso calc R 1 1 . .
    C C24 0.82661(8) 0.16882(4) 0.14711(6) 0.01348(14) Uani d . 1 1 . .
    C C25 0.95325(8) 0.17168(5) 0.13683(7) 0.01668(16) Uani d . 1 1 . .
    H H25A 1.0053 0.1345 0.1707 0.020 Uiso calc R 1 1 . .
    C C26 1.00537(9) 0.22663(5) 0.07917(7) 0.02039(17) Uani d . 1 1 . .
    H H26A 1.0912 0.2262 0.0737 0.024 Uiso calc R 1 1 . .
    C C27 0.93187(10) 0.28230(5) 0.02953(7) 0.02249(18) Uani d . 1 1 . .
    H H27A 0.9668 0.3197 -0.0106 0.027 Uiso calc R 1 1 . .
    C C28 0.80688(9) 0.28248(5) 0.03943(7) 0.02106(18) Uani d . 1 1 . .
    H H28A 0.7560 0.3207 0.0071 0.025 Uiso calc R 1 1 . .
    C C29 0.75587(8) 0.22642(5) 0.09701(7) 0.01653(16) Uani d . 1 1 . .
    H H29A 0.6701 0.2274 0.1024 0.020 Uiso calc R 1 1 . .
loop_
    _atom_site_aniso_label
    _atom_site_aniso_U_11
    _atom_site_aniso_U_22
    _atom_site_aniso_U_33
    _atom_site_aniso_U_12
    _atom_site_aniso_U_13
    _atom_site_aniso_U_23
    N1 0.0149(3) 0.0227(4) 0.0191(3) 0.0019(3) 0.0022(3) -0.0004(3)
    N2 0.0162(3) 0.0255(4) 0.0199(3) 0.0044(3) 0.0020(3) 0.0012(3)
    N3 0.0170(4) 0.0286(4) 0.0225(4) 0.0026(3) -0.0004(3) -0.0053(3)
    C1 0.0158(4) 0.0202(4) 0.0166(4) 0.0012(3) 0.0024(3) 0.0027(3)
    C2 0.0218(4) 0.0321(5) 0.0184(4) -0.0026(4) 0.0003(3) -0.0018(3)
    C3 0.0159(4) 0.0233(4) 0.0280(4) 0.0023(3) 0.0035(3) -0.0016(3)
    C4 0.0294(5) 0.0328(5) 0.0222(4) 0.0154(4) 0.0027(4) -0.0002(4)
    C5 0.0144(4) 0.0379(6) 0.0262(5) -0.0005(4) 0.0025(3) 0.0076(4)
    B1 0.0119(4) 0.0130(4) 0.0121(4) 0.0004(3) 0.0021(3) -0.0005(3)
    C6 0.0131(3) 0.0122(3) 0.0138(3) 0.0006(3) 0.0019(3) 0.0006(3)
    C7 0.0157(4) 0.0173(4) 0.0143(3) 0.0000(3) 0.0014(3) -0.0001(3)
    C8 0.0166(4) 0.0200(4) 0.0174(4) -0.0012(3) -0.0020(3) 0.0019(3)
    C9 0.0126(4) 0.0237(4) 0.0235(4) -0.0002(3) 0.0001(3) 0.0020(3)
    C10 0.0140(4) 0.0312(5) 0.0217(4) 0.0004(3) 0.0048(3) -0.0035(3)
    C11 0.0142(4) 0.0250(4) 0.0162(4) -0.0002(3) 0.0027(3) -0.0035(3)
    C12 0.0122(3) 0.0137(3) 0.0131(3) -0.0007(3) 0.0030(3) -0.0006(3)
    C13 0.0160(4) 0.0152(4) 0.0173(4) 0.0001(3) 0.0020(3) -0.0024(3)
    C14 0.0192(4) 0.0196(4) 0.0198(4) -0.0037(3) 0.0047(3) -0.0067(3)
    C15 0.0195(4) 0.0267(4) 0.0159(4) -0.0072(3) 0.0014(3) -0.0047(3)
    C16 0.0160(4) 0.0254(4) 0.0167(4) -0.0015(3) -0.0017(3) 0.0006(3)
    C17 0.0143(3) 0.0175(4) 0.0155(3) 0.0006(3) 0.0014(3) -0.0005(3)
    C18 0.0103(3) 0.0136(3) 0.0131(3) 0.0000(3) 0.0011(2) -0.0009(3)
    C19 0.0138(3) 0.0151(4) 0.0146(3) -0.0008(3) 0.0028(3) -0.0001(3)
    C20 0.0160(4) 0.0135(4) 0.0194(4) -0.0018(3) 0.0022(3) 0.0014(3)
    C21 0.0137(3) 0.0132(3) 0.0210(4) -0.0008(3) 0.0015(3) -0.0031(3)
    C22 0.0139(3) 0.0167(4) 0.0154(3) -0.0006(3) 0.0029(3) -0.0036(3)
    C23 0.0136(3) 0.0143(3) 0.0136(3) -0.0003(3) 0.0018(3) -0.0003(3)
    C24 0.0157(3) 0.0128(3) 0.0122(3) -0.0005(3) 0.0030(3) -0.0022(3)
    C25 0.0158(4) 0.0174(4) 0.0173(4) -0.0017(3) 0.0039(3) -0.0026(3)
    C26 0.0208(4) 0.0228(4) 0.0188(4) -0.0074(3) 0.0077(3) -0.0048(3)
    C27 0.0317(5) 0.0199(4) 0.0170(4) -0.0089(4) 0.0076(3) -0.0009(3)
    C28 0.0302(5) 0.0153(4) 0.0180(4) -0.0007(3) 0.0038(3) 0.0022(3)
    C29 0.0196(4) 0.0147(4) 0.0157(3) 0.0007(3) 0.0038(3) 0.0001(3)
_geom_special_details
;
All e.s.d.'s (except the e.s.d. in the dihedral angle between two l.s. planes)
are estimated using the full covariance matrix. The cell e.s.d.'s are taken
into account individually in the estimation of e.s.d.'s in distances, angles
and torsion angles; correlations between e.s.d.'s in cell parameters are only
used when they are defined by crystal symmetry. An approximate (isotropic)
treatment of cell e.s.d.'s is used for estimating e.s.d.'s involving l.s.
planes.
;
loop_
    _geom_bond_atom_site_label_1
    _geom_bond_atom_site_label_2
    _geom_bond_site_symmetry_2
    _geom_bond_distance
    _geom_bond_publ_flag
    N1 C1 . 1.3385(12) ?
    N1 C3 . 1.4597(12) ?
    N1 C2 . 1.4624(12) ?
    N2 C1 . 1.3322(11) ?
    N2 C4 . 1.4617(13) ?
    N2 C5 . 1.4695(13) ?
    N3 C1 . 1.3422(12) ?
    N3 H30 . 0.903(17) ?
    N3 H31 . 0.914(16) ?
    C2 H2A . 0.9800 ?
    C2 H2B . 0.9800 ?
    C2 H2C . 0.9800 ?
    C3 H3A . 0.9800 ?
    C3 H3B . 0.9800 ?
    C3 H3C . 0.9800 ?
    C4 H4A . 0.9800 ?
    C4 H4B . 0.9800 ?
    C4 H4C . 0.9800 ?
    C5 H5A . 0.9800 ?
    C5 H5B . 0.9800 ?
    C5 H5C . 0.9800 ?
    B1 C18 . 1.6388(12) ?
    B1 C24 . 1.6423(12) ?
    B1 C12 . 1.6436(12) ?
    B1 C6 . 1.6458(12) ?
    C6 C11 . 1.3988(11) ?
    C6 C7 . 1.4114(11) ?
    C7 C8 . 1.3926(12) ?
    C7 H7A . 0.9500 ?
    C8 C9 . 1.3891(13) ?
    C8 H8A . 0.9500 ?
    C9 C10 . 1.3885(13) ?
    C9 H9A . 0.9500 ?
    C10 C11 . 1.3996(12) ?
    C10 H10A . 0.9500 ?
    C11 H11A . 0.9500 ?
    C12 C17 . 1.4050(11) ?
    C12 C13 . 1.4081(11) ?
    C13 C14 . 1.3939(12) ?
    C13 H13A . 0.9500 ?
    C14 C15 . 1.3927(13) ?
    C14 H14A . 0.9500 ?
    C15 C16 . 1.3872(14) ?
    C15 H15A . 0.9500 ?
    C16 C17 . 1.4008(12) ?
    C16 H16A . 0.9500 ?
    C17 H17A . 0.9500 ?
    C18 C23 . 1.4042(11) ?
    C18 C19 . 1.4083(11) ?
    C19 C20 . 1.3931(12) ?
    C19 H19 . 0.9500 ?
    C20 C21 . 1.3930(12) ?
    C20 H20A . 0.9500 ?
    C21 C22 . 1.3911(12) ?
    C21 H21 . 0.9500 ?
    C22 C23 . 1.3964(11) ?
    C22 H22A . 0.9500 ?
    C23 H23A . 0.9500 ?
    C24 C29 . 1.4051(12) ?
    C24 C25 . 1.4085(11) ?
    C25 C26 . 1.3916(12) ?
    C25 H25A . 0.9500 ?
    C26 C27 . 1.3927(14) ?
    C26 H26A . 0.9500 ?
    C27 C28 . 1.3886(14) ?
    C27 H27A . 0.9500 ?
    C28 C29 . 1.3999(12) ?
    C28 H28A . 0.9500 ?
    C29 H29A . 0.9500 ?
loop_
    _geom_angle_atom_site_label_1
    _geom_angle_atom_site_label_2
    _geom_angle_atom_site_label_3
    _geom_angle_site_symmetry_1
    _geom_angle_site_symmetry_3
    _geom_angle
    _geom_angle_publ_flag
    C1 N1 C3 . . 120.30(8) ?
    C1 N1 C2 . . 121.86(8) ?
    C3 N1 C2 . . 116.21(8) ?
    C1 N2 C4 . . 121.58(8) ?
    C1 N2 C5 . . 121.62(9) ?
    C4 N2 C5 . . 115.04(8) ?
    C1 N3 H30 . . 119.6(10) ?
    C1 N3 H31 . . 120.5(10) ?
    H30 N3 H31 . . 119.9(14) ?
    N2 C1 N1 . . 120.69(8) ?
    N2 C1 N3 . . 119.81(9) ?
    N1 C1 N3 . . 119.51(8) ?
    N1 C2 H2A . . 109.5 ?
    N1 C2 H2B . . 109.5 ?
    H2A C2 H2B . . 109.5 ?
    N1 C2 H2C . . 109.5 ?
    H2A C2 H2C . . 109.5 ?
    H2B C2 H2C . . 109.5 ?
    N1 C3 H3A . . 109.5 ?
    N1 C3 H3B . . 109.5 ?
    H3A C3 H3B . . 109.5 ?
    N1 C3 H3C . . 109.5 ?
    H3A C3 H3C . . 109.5 ?
    H3B C3 H3C . . 109.5 ?
    N2 C4 H4A . . 109.5 ?
    N2 C4 H4B . . 109.5 ?
    H4A C4 H4B . . 109.5 ?
    N2 C4 H4C . . 109.5 ?
    H4A C4 H4C . . 109.5 ?
    H4B C4 H4C . . 109.5 ?
    N2 C5 H5A . . 109.5 ?
    N2 C5 H5B . . 109.5 ?
    H5A C5 H5B . . 109.5 ?
    N2 C5 H5C . . 109.5 ?
    H5A C5 H5C . . 109.5 ?
    H5B C5 H5C . . 109.5 ?
    C18 B1 C24 . . 111.55(6) ?
    C18 B1 C12 . . 112.71(6) ?
    C24 B1 C12 . . 103.43(6) ?
    C18 B1 C6 . . 105.47(6) ?
    C24 B1 C6 . . 110.52(6) ?
    C12 B1 C6 . . 113.31(6) ?
    C11 C6 C7 . . 115.29(7) ?
    C11 C6 B1 . . 125.30(7) ?
    C7 C6 B1 . . 119.40(7) ?
    C8 C7 C6 . . 123.03(8) ?
    C8 C7 H7A . . 118.5 ?
    C6 C7 H7A . . 118.5 ?
    C9 C8 C7 . . 119.84(8) ?
    C9 C8 H8A . . 120.1 ?
    C7 C8 H8A . . 120.1 ?
    C10 C9 C8 . . 118.95(8) ?
    C10 C9 H9A . . 120.5 ?
    C8 C9 H9A . . 120.5 ?
    C9 C10 C11 . . 120.43(8) ?
    C9 C10 H10A . . 119.8 ?
    C11 C10 H10A . . 119.8 ?
    C6 C11 C10 . . 122.44(8) ?
    C6 C11 H11A . . 118.8 ?
    C10 C11 H11A . . 118.8 ?
    C17 C12 C13 . . 115.15(7) ?
    C17 C12 B1 . . 124.75(7) ?
    C13 C12 B1 . . 119.76(7) ?
    C14 C13 C12 . . 122.98(8) ?
    C14 C13 H13A . . 118.5 ?
    C12 C13 H13A . . 118.5 ?
    C15 C14 C13 . . 120.08(8) ?
    C15 C14 H14A . . 120.0 ?
    C13 C14 H14A . . 120.0 ?
    C16 C15 C14 . . 118.80(8) ?
    C16 C15 H15A . . 120.6 ?
    C14 C15 H15A . . 120.6 ?
    C15 C16 C17 . . 120.34(8) ?
    C15 C16 H16A . . 119.8 ?
    C17 C16 H16A . . 119.8 ?
    C16 C17 C12 . . 122.61(8) ?
    C16 C17 H17A . . 118.7 ?
    C12 C17 H17A . . 118.7 ?
    C23 C18 C19 . . 115.29(7) ?
    C23 C18 B1 . . 123.60(7) ?
    C19 C18 B1 . . 120.89(7) ?
    C20 C19 C18 . . 122.86(8) ?
    C20 C19 H19 . . 118.6 ?
    C18 C19 H19 . . 118.6 ?
    C21 C20 C19 . . 120.08(8) ?
    C21 C20 H20A . . 120.0 ?
    C19 C20 H20A . . 120.0 ?
    C22 C21 C20 . . 118.81(8) ?
    C22 C21 H21 . . 120.6 ?
    C20 C21 H21 . . 120.6 ?
    C21 C22 C23 . . 120.25(8) ?
    C21 C22 H22A . . 119.9 ?
    C23 C22 H22A . . 119.9 ?
    C22 C23 C18 . . 122.68(8) ?
    C22 C23 H23A . . 118.7 ?
    C18 C23 H23A . . 118.7 ?
    C29 C24 C25 . . 115.45(8) ?
    C29 C24 B1 . . 123.91(7) ?
    C25 C24 B1 . . 120.40(7) ?
    C26 C25 C24 . . 122.75(8) ?
    C26 C25 H25A . . 118.6 ?
    C24 C25 H25A . . 118.6 ?
    C25 C26 C27 . . 120.06(9) ?
    C25 C26 H26A . . 120.0 ?
    C27 C26 H26A . . 120.0 ?
    C28 C27 C26 . . 119.13(8) ?
    C28 C27 H27A . . 120.4 ?
    C26 C27 H27A . . 120.4 ?
    C27 C28 C29 . . 120.02(9) ?
    C27 C28 H28A . . 120.0 ?
    C29 C28 H28A . . 120.0 ?
    C28 C29 C24 . . 122.58(8) ?
    C28 C29 H29A . . 118.7 ?
    C24 C29 H29A . . 118.7 ?
loop_
    _geom_torsion_atom_site_label_1
    _geom_torsion_atom_site_label_2
    _geom_torsion_atom_site_label_3
    _geom_torsion_atom_site_label_4
    _geom_torsion_site_symmetry_1
    _geom_torsion_site_symmetry_2
    _geom_torsion_site_symmetry_3
    _geom_torsion_site_symmetry_4
    _geom_torsion
    _geom_torsion_publ_flag
    C4 N2 C1 N1 . . . . -162.47(9) ?
    C5 N2 C1 N1 . . . . 33.40(13) ?
    C4 N2 C1 N3 . . . . 17.62(13) ?
    C5 N2 C1 N3 . . . . -146.51(9) ?
    C3 N1 C1 N2 . . . . -160.77(9) ?
    C2 N1 C1 N2 . . . . 34.35(13) ?
    C3 N1 C1 N3 . . . . 19.15(13) ?
    C2 N1 C1 N3 . . . . -145.74(9) ?
    C18 B1 C6 C11 . . . . 120.33(9) ?
    C24 B1 C6 C11 . . . . -118.97(9) ?
    C12 B1 C6 C11 . . . . -3.41(11) ?
    C18 B1 C6 C7 . . . . -58.20(9) ?
    C24 B1 C6 C7 . . . . 62.51(9) ?
    C12 B1 C6 C7 . . . . 178.06(7) ?
    C11 C6 C7 C8 . . . . 1.24(13) ?
    B1 C6 C7 C8 . . . . 179.91(8) ?
    C6 C7 C8 C9 . . . . 0.29(14) ?
    C7 C8 C9 C10 . . . . -1.19(14) ?
    C8 C9 C10 C11 . . . . 0.50(15) ?
    C7 C6 C11 C10 . . . . -1.94(13) ?
    B1 C6 C11 C10 . . . . 179.48(9) ?
    C9 C10 C11 C6 . . . . 1.14(15) ?
    C18 B1 C12 C17 . . . . 13.50(11) ?
    C24 B1 C12 C17 . . . . -107.12(9) ?
    C6 B1 C12 C17 . . . . 133.19(8) ?
    C18 B1 C12 C13 . . . . -173.65(7) ?
    C24 B1 C12 C13 . . . . 65.73(9) ?
    C6 B1 C12 C13 . . . . -53.96(10) ?
    C17 C12 C13 C14 . . . . -1.98(12) ?
    B1 C12 C13 C14 . . . . -175.49(8) ?
    C12 C13 C14 C15 . . . . 1.30(14) ?
    C13 C14 C15 C16 . . . . 0.55(14) ?
    C14 C15 C16 C17 . . . . -1.56(14) ?
    C15 C16 C17 C12 . . . . 0.81(14) ?
    C13 C12 C17 C16 . . . . 0.93(12) ?
    B1 C12 C17 C16 . . . . 174.07(8) ?
    C24 B1 C18 C23 . . . . -18.25(10) ?
    C12 B1 C18 C23 . . . . -134.10(8) ?
    C6 B1 C18 C23 . . . . 101.77(8) ?
    C24 B1 C18 C19 . . . . 167.38(7) ?
    C12 B1 C18 C19 . . . . 51.53(10) ?
    C6 B1 C18 C19 . . . . -72.59(9) ?
    C23 C18 C19 C20 . . . . 1.29(12) ?
    B1 C18 C19 C20 . . . . 176.11(7) ?
    C18 C19 C20 C21 . . . . -0.06(13) ?
    C19 C20 C21 C22 . . . . -1.08(12) ?
    C20 C21 C22 C23 . . . . 0.91(12) ?
    C21 C22 C23 C18 . . . . 0.40(12) ?
    C19 C18 C23 C22 . . . . -1.47(12) ?
    B1 C18 C23 C22 . . . . -176.12(7) ?
    C18 B1 C24 C29 . . . . 133.43(8) ?
    C12 B1 C24 C29 . . . . -105.16(8) ?
    C6 B1 C24 C29 . . . . 16.43(11) ?
    C18 B1 C24 C25 . . . . -52.52(10) ?
    C12 B1 C24 C25 . . . . 68.88(9) ?
    C6 B1 C24 C25 . . . . -169.53(7) ?
    C29 C24 C25 C26 . . . . -1.38(12) ?
    B1 C24 C25 C26 . . . . -175.91(8) ?
    C24 C25 C26 C27 . . . . 0.66(13) ?
    C25 C26 C27 C28 . . . . 0.67(13) ?
    C26 C27 C28 C29 . . . . -1.20(14) ?
    C27 C28 C29 C24 . . . . 0.42(14) ?
    C25 C24 C29 C28 . . . . 0.84(12) ?
    B1 C24 C29 C28 . . . . 175.15(8) ?
_iucr_refine_instructions_details
;
TITL TIR17 IN P2(1)/N
CELL  0.71073 10.95120 18.13150 12.54530 90.00000 96.59400 90.00000
ZERR 4  0.00050  0.00090  0.00070  0.00000  0.00200  0.00000
LATT 1
SYMM -X+ 0.50000, Y+ 0.50000, -Z+ 0.50000
SFAC C H B N
UNIT 116 136 4 12
TEMP -173
PLAN 10
FMAP 2
L.S. 5
BOND $H
ACTA
CONF
WGHT    0.055900    0.920500
FVAR       0.75184
N1    4    0.741903    0.063046    0.715615    11.00000    0.01494    0.02270 =
         0.01905   -0.00037    0.00221    0.00190
N2    4    0.602837    0.139243    0.788596    11.00000    0.01618    0.02551 =
         0.01993    0.00125    0.00200    0.00443
N3    4    0.808294    0.140874    0.856836    11.00000    0.01695    0.02859 =
         0.02252   -0.00528   -0.00041    0.00265
H30   2    0.887033    0.135297    0.843498    11.00000    0.04053
H31   2    0.791058    0.166787    0.915740    11.00000    0.03826
C1    1    0.717038    0.114371    0.786717    11.00000    0.01584    0.02020 =
         0.01660    0.00271    0.00244    0.00124
C2    1    0.676274    0.060149    0.607390    11.00000    0.02184    0.03206 =
         0.01837   -0.00181    0.00030   -0.00256
AFIX 137
H2A   2    0.619887    0.102159    0.596751    11.00000   -1.50000
H2B   2    0.629423    0.014083    0.598321    11.00000   -1.50000
H2C   2    0.735531    0.062263    0.554572    11.00000   -1.50000
AFIX   0
C3    1    0.854589    0.019600    0.733724    11.00000    0.01592    0.02330 =
         0.02803   -0.00158    0.00349    0.00227
AFIX 137
H3A   2    0.921767    0.046321    0.705569    11.00000   -1.50000
H3B   2    0.842283   -0.027946    0.696908    11.00000   -1.50000
H3C   2    0.875374    0.011257    0.810854    11.00000   -1.50000
AFIX   0
C4    1    0.577845    0.208186    0.842451    11.00000    0.02936    0.03278 =
         0.02215   -0.00016    0.00271    0.01545
AFIX 137
H4A   2    0.571534    0.198435    0.918458    11.00000   -1.50000
H4B   2    0.500355    0.229218    0.808933    11.00000   -1.50000
H4C   2    0.644889    0.243130    0.836068    11.00000   -1.50000
AFIX   0
C5    1    0.495441    0.091325    0.761979    11.00000    0.01444    0.03794 =
         0.02622    0.00765    0.00251   -0.00046
AFIX 137
H5A   2    0.523042    0.040767    0.750958    11.00000   -1.50000
H5B   2    0.447565    0.109135    0.696220    11.00000   -1.50000
H5C   2    0.444096    0.092117    0.821007    11.00000   -1.50000
AFIX   0
B1    3    0.772072    0.105765    0.222867    11.00000    0.01185    0.01298 =
         0.01209   -0.00055    0.00211    0.00042
C6    1    0.620873    0.104635    0.203649    11.00000    0.01307    0.01219 =
         0.01378    0.00057    0.00190    0.00056
C7    1    0.560966    0.086736    0.101259    11.00000    0.01567    0.01728 =
         0.01430   -0.00007    0.00137    0.00003
AFIX  43
H7A   2    0.609815    0.075754    0.045425    11.00000   -1.20000
AFIX   0
C8    1    0.433548    0.084431    0.078310    11.00000    0.01665    0.01996 =
         0.01743    0.00195   -0.00202   -0.00116
AFIX  43
H8A   2    0.397264    0.071868    0.008229    11.00000   -1.20000
AFIX   0
C9    1    0.359635    0.100546    0.158136    11.00000    0.01263    0.02369 =
         0.02351    0.00200    0.00007   -0.00021
AFIX  43
H9A   2    0.272627    0.100040    0.142994    11.00000   -1.20000
AFIX   0
C10   1    0.414936    0.117406    0.260412    11.00000    0.01400    0.03118 =
         0.02167   -0.00349    0.00484    0.00036
AFIX  43
H10A  2    0.365425    0.128142    0.315867    11.00000   -1.20000
AFIX   0
C11   1    0.543147    0.118685    0.282331    11.00000    0.01423    0.02500 =
         0.01622   -0.00354    0.00271   -0.00019
AFIX  43
H11A  2    0.578702    0.129496    0.353272    11.00000   -1.20000
AFIX   0
C12   1    0.827217    0.130310    0.345099    11.00000    0.01219    0.01366 =
         0.01311   -0.00056    0.00297   -0.00074
C13   1    0.788850    0.197016    0.388117    11.00000    0.01603    0.01525 =
         0.01734   -0.00242    0.00197    0.00012
AFIX  43
H13A  2    0.726841    0.224986    0.347133    11.00000   -1.20000
AFIX   0
C14   1    0.837726    0.223873    0.488109    11.00000    0.01922    0.01960 =
         0.01979   -0.00668    0.00471   -0.00374
AFIX  43
H14A  2    0.807709    0.268690    0.514447    11.00000   -1.20000
AFIX   0
C15   1    0.930509    0.185088    0.549451    11.00000    0.01949    0.02671 =
         0.01587   -0.00468    0.00141   -0.00719
AFIX  43
H15A  2    0.963803    0.202798    0.617946    11.00000   -1.20000
AFIX   0
C16   1    0.973434    0.120127    0.508730    11.00000    0.01597    0.02538 =
         0.01672    0.00064   -0.00165   -0.00147
AFIX  43
H16A  2    1.038097    0.093670    0.548798    11.00000   -1.20000
AFIX   0
C17   1    0.921926    0.093342    0.408838    11.00000    0.01427    0.01748 =
         0.01553   -0.00054    0.00137    0.00057
AFIX  43
H17A  2    0.952234    0.048396    0.383172    11.00000   -1.20000
AFIX   0
C18   1    0.815269    0.022734    0.191710    11.00000    0.01030    0.01364 =
         0.01312   -0.00086    0.00105    0.00004
C19   1    0.799748   -0.037733    0.259313    11.00000    0.01382    0.01507 =
         0.01456   -0.00015    0.00282   -0.00076
AFIX  43
H19   2    0.768401   -0.028950    0.325700    11.00000   -1.20000
AFIX   0
C20   1    0.828358   -0.109868    0.233080    11.00000    0.01602    0.01355 =
         0.01937    0.00140    0.00217   -0.00182
AFIX  43
H20A  2    0.816454   -0.148968    0.281225    11.00000   -1.20000
AFIX   0
C21   1    0.874400   -0.124729    0.136338    11.00000    0.01366    0.01325 =
         0.02103   -0.00308    0.00155   -0.00078
AFIX  43
H21   2    0.895453   -0.173651    0.118405    11.00000   -1.20000
AFIX   0
C22   1    0.889000   -0.066652    0.066454    11.00000    0.01387    0.01667 =
         0.01537   -0.00360    0.00290   -0.00056
AFIX  43
H22A  2    0.919158   -0.075945   -0.000309    11.00000   -1.20000
AFIX   0
C23   1    0.859493    0.005253    0.094072    11.00000    0.01360    0.01433 =
         0.01359   -0.00028    0.00177   -0.00031
AFIX  43
H23A  2    0.869759    0.043925    0.044789    11.00000   -1.20000
AFIX   0
C24   1    0.826607    0.168819    0.147114    11.00000    0.01572    0.01284 =
         0.01222   -0.00217    0.00302   -0.00050
C25   1    0.953247    0.171684    0.136833    11.00000    0.01584    0.01736 =
         0.01728   -0.00262    0.00388   -0.00167
AFIX  43
H25A  2    1.005258    0.134550    0.170679    11.00000   -1.20000
AFIX   0
C26   1    1.005373    0.226633    0.079171    11.00000    0.02079    0.02281 =
         0.01882   -0.00479    0.00767   -0.00737
AFIX  43
H26A  2    1.091168    0.226168    0.073668    11.00000   -1.20000
AFIX   0
C27   1    0.931873    0.282303    0.029526    11.00000    0.03170    0.01988 =
         0.01700   -0.00090    0.00761   -0.00887
AFIX  43
H27A  2    0.966788    0.319664   -0.010585    11.00000   -1.20000
AFIX   0
C28   1    0.806880    0.282480    0.039429    11.00000    0.03019    0.01529 =
         0.01795    0.00219    0.00378   -0.00071
AFIX  43
H28A  2    0.755964    0.320658    0.007113    11.00000   -1.20000
AFIX   0
C29   1    0.755873    0.226425    0.097012    11.00000    0.01961    0.01467 =
         0.01571    0.00010    0.00376    0.00071
AFIX  43
H29A  2    0.670070    0.227369    0.102428    11.00000   -1.20000
HKLF 4
REM  TIR17 IN P2(1)/N
REM R1 =  0.0411 for   6738 Fo > 4sig(Fo)  and  0.0463 for all   7573 data
REM    310 parameters refined using      0 restraints
END
WGHT      0.0559      0.9205
REM Highest difference peak  0.398,  deepest hole -0.306,  1-sigma level  0.049
Q1    1   0.8034 -0.0083  0.2203  11.00000  0.05    0.40
Q2    1   0.8222  0.2110  0.4345  11.00000  0.05    0.40
Q3    1   0.8760  0.1148  0.3786  11.00000  0.05    0.39
Q4    1   0.8374  0.0119  0.1434  11.00000  0.05    0.38
Q5    1   0.8083  0.1599  0.3715  11.00000  0.05    0.38
Q6    1   0.7828  0.2522  0.0632  11.00000  0.05    0.37
Q7    1   0.5906  0.0947  0.1572  11.00000  0.05    0.37
Q8    1   0.9433  0.1066  0.4616  11.00000  0.05    0.36
Q9    1   0.8017  0.1393  0.1797  11.00000  0.05    0.36
Q10   1   0.7951  0.1980  0.1205  11.00000  0.05    0.36
;
data_global
_journal_date_recd_electronic     2012-11-21
_journal_date_accepted     2012-11-26
_journal_name_full     'Acta Crystallographica, Section E'
_journal_year     2012
_journal_volume     68
_journal_issue     12
_journal_page_first     o3500
_journal_page_last     o3500
_journal_paper_category     QO
_journal_paper_doi     10.1107/S160053681204860X
_journal_coeditor_code     FF2091
_publ_contact_author_name     'Dr. Ioannis Tiritiris'
_publ_contact_author_address
;
Fakult\"at Chemie/Organische Chemie
Hochschule Aalen
Beethovenstrasse 1
D-73430 Aalen
Germany
;
_publ_contact_author_email     Ioannis.Tiritiris@htw-aalen.de
_publ_contact_author_fax     '49 7361 5762250'
_publ_contact_author_phone     '49 7361 5762230'
_publ_section_title
;
<i>N</i>,<i>N</i>,<i>N</i>',<i>N</i>'-Tetramethylguanidinium tetraphenylborate
;
loop_
    _publ_author_name
    _publ_author_address
    'Tiritiris, Ioannis'
;
 Fakult\"at Chemie/Organische Chemie
 Hochschule Aalen
 Beethovenstrasse 1
 D-73430 Aalen
 Germany
;
