# Supplementary material for: N,N,N′,N′-Tetra­methyl­guanidinium tetra­phenyl­borate
Source: Acta Crystallogr Sect E Struct Rep Online. 2012 Nov 30;68(Pt 12):o3500. doi: 10.1107/S160053681204860X (PMC3589071; doi:10.1107/S160053681204860X)
Supplement: Supplementary file 2 [file e-68-o3500-Isup2.hkl]

# 
# h,k,l, Fc-squared, Fo-squared, sigma(Fo-squared) and status flag 
# 
data_I
_shelx_title ' TIR17 IN P2(1)/N' 
_shelx_refln_list_code          4 
_shelx_F_calc_maximum      139.25 
_exptl_crystal_F_000       936.00 
_reflns_d_resolution_high  0.6992 
 
loop_ 
 _symmetry_equiv_pos_as_xyz 
 'x, y, z' 
 '-x+1/2, y+1/2, -z+1/2' 
 '-x, -y, -z' 
 'x-1/2, -y-1/2, z-1/2' 
 
_cell_length_a    10.9512 
_cell_length_b    18.1315 
_cell_length_c    12.5453 
_cell_angle_alpha  90.000 
_cell_angle_beta   96.594 
_cell_angle_gamma  90.000 
 
_shelx_F_squared_multiplier     1.000 
 
loop_ 
 _refln_index_h 
 _refln_index_k 
 _refln_index_l 
 _refln_F_squared_calc 
 _refln_F_squared_meas 
 _refln_F_squared_sigma 
 _refln_observed_status 
   2   0   0      757.60      774.91      5.69 o 
   4   0   0     1288.94     1323.14     10.24 o 
   6   0   0        1.61       -0.58      0.58 o 
   8   0   0      828.39      809.95      7.23 o 
  10   0   0        1.00        1.27      1.43 o 
  12   0   0      121.97      114.84      5.75 o 
  14   0   0        8.84       11.41      2.56 o 
   1   1   0      110.18      102.55      0.78 o 
   2   1   0     3005.13     3035.24     16.56 o 
   3   1   0     8922.47     8921.35     67.19 o 
   4   1   0      978.60     1065.88      5.91 o 
   5   1   0     1648.41     1941.31     11.34 o 
   6   1   0     3074.41     3474.79     19.38 o 
   7   1   0      275.97      265.74      2.00 o 
   8   1   0      157.18      146.74      1.48 o 
   9   1   0      110.26      139.59      1.93 o 
  10   1   0      516.34      456.09      6.17 o 
  11   1   0       28.43       24.15      1.59 o 
  12   1   0       87.50       76.79      2.48 o 
  13   1   0      115.35      120.76      3.18 o 
  14   1   0       46.47       35.78      2.21 o 
  15   1   0        3.47        2.51      3.01 o 
   0   2   0      204.26      191.26      1.43 o 
   1   2   0    18101.09    18315.94     72.53 o 
   2   2   0      858.33      846.99      4.90 o 
   3   2   0      159.35      159.12      1.06 o 
   4   2   0     2093.70     2141.47     11.46 o 
   5   2   0     2671.25     2831.13     15.20 o 
   6   2   0      103.55      100.64      1.00 o 
   7   2   0      567.11      618.09      3.98 o 
   8   2   0      308.97      293.54      2.32 o 
   9   2   0       17.80       34.42      1.13 o 
  10   2   0       28.08       22.33      2.32 o 
  11   2   0        8.93        9.21      1.34 o 
  12   2   0      103.01       93.07      2.71 o 
  13   2   0       30.36       28.72      1.94 o 
  14   2   0        0.86        0.07      1.61 o 
  15   2   0       81.03      103.32      5.07 o 
   1   3   0      239.96      233.57      1.33 o 
   2   3   0     2518.74     2624.38     14.79 o 
   3   3   0      215.06      211.74      1.41 o 
   4   3   0     1715.80     1712.92      9.27 o 
   5   3   0     3039.70     3398.93     18.73 o 
   6   3   0       73.71       79.93      0.86 o 
   7   3   0        1.69        5.36      0.43 o 
   8   3   0       80.32       85.14      1.14 o 
   9   3   0      244.74      209.81      2.59 o 
  10   3   0      119.18      109.53      2.65 o 
  11   3   0       25.90       23.22      1.61 o 
  12   3   0       19.33       15.61      1.59 o 
  13   3   0        0.57       -1.40      1.40 o 
  14   3   0      282.14      287.84      5.15 o 
  15   3   0      125.05      121.68      5.84 o 
   0   4   0    18559.36    18472.18     96.74 o 
   1   4   0      801.20      818.82      4.12 o 
   2   4   0     3035.89     3124.03     15.28 o 
   3   4   0     1206.67     1213.64      6.40 o 
   4   4   0      362.10      431.43      2.72 o 
   5   4   0        8.46       11.01      0.38 o 
   6   4   0      481.07      591.33      3.63 o 
   7   4   0       92.39       98.97      1.04 o 
   8   4   0       59.69       55.14      1.03 o 
   9   4   0      180.02      168.34      2.42 o 
  10   4   0       43.17       43.43      3.17 o 
  11   4   0       14.85       19.68      2.14 o 
  12   4   0       75.74       66.82      2.50 o 
  13   4   0       10.53        4.30      1.52 o 
  14   4   0       92.57       93.03      4.54 o 
  15   4   0        2.76        4.13      2.62 o 
   1   5   0     9012.79     8289.12     39.25 o 
   2   5   0      193.25      201.75      1.33 o 
   3   5   0      603.99      641.97      3.52 o 
   4   5   0      524.63      553.10      3.21 o 
   5   5   0       64.85       57.09      0.78 o 
   6   5   0     1152.51     1185.88      7.09 o 
   7   5   0       88.15       74.25      1.02 o 
   8   5   0        0.56       -0.14      0.50 o 
   9   5   0        0.90        0.73      0.89 o 
  10   5   0       67.66       52.26      1.99 o 
  11   5   0      318.52      299.26      5.34 o 
  12   5   0      119.67      133.98      3.27 o 
  13   5   0       67.59       69.74      2.70 o 
  14   5   0        2.43        1.99      1.89 o 
  15   5   0      224.23      209.68      8.67 o 
   0   6   0     7791.45     7281.11     49.17 o 
   1   6   0      375.75      372.42      1.92 o 
   2   6   0      782.93      797.22      4.19 o 
   3   6   0        4.24        6.48      0.28 o 
   4   6   0      713.33      700.42      3.88 o 
   5   6   0      509.37      507.04      3.25 o 
   6   6   0      941.69     1011.88      6.36 o 
   7   6   0      148.05      139.61      1.46 o 
   8   6   0      370.30      401.46      3.41 o 
   9   6   0      195.27      188.05      2.66 o 
  10   6   0        0.00       -1.11      1.15 o 
  11   6   0     1204.40     1141.12     13.53 o 
  12   6   0      240.51      251.73      4.46 o 
  13   6   0        5.76       13.50      1.75 o 
  14   6   0       46.48       51.69      2.89 o 
  15   6   0       18.52       20.78      3.19 o 
   1   7   0     2785.63     2635.91     12.96 o 
   2   7   0      921.56     1008.46      5.28 o 
   3   7   0     2232.24     2279.80     11.61 o 
   4   7   0        9.12       12.46      0.39 o 
   5   7   0     1137.72     1190.90      7.10 o 
   6   7   0        1.57        2.57      0.45 o 
   7   7   0        1.58        3.54      0.49 o 
   8   7   0      240.05      236.55      2.79 o 
   9   7   0     1039.41      970.66      8.93 o 
  10   7   0       11.02        5.63      1.28 o 
  11   7   0        0.29        0.75      1.33 o 
  12   7   0        0.25       -0.05      1.59 o 
  13   7   0        1.13       -1.45      1.45 o 
  14   7   0      335.46      348.25      6.81 o 
   0   8   0     2604.37     2773.54     18.92 o 
   1   8   0      335.97      326.32      1.85 o 
   2   8   0       36.60       46.77      0.54 o 
   3   8   0     1114.48     1243.27      6.89 o 
   4   8   0      888.72      977.83      5.53 o 
   5   8   0     1125.76     1158.80      6.92 o 
   6   8   0     1277.12     1320.89      8.16 o 
   7   8   0     1031.80     1075.42      7.64 o 
   8   8   0      378.24      373.83      4.37 o 
   9   8   0       30.53       27.67      1.31 o 
  10   8   0        1.32        1.14      1.25 o 
  11   8   0        0.06       -0.99      1.29 o 
  12   8   0       35.99       36.37      2.45 o 
  13   8   0       53.40       56.61      2.93 o 
  14   8   0        3.75        2.65      1.94 o 
   1   9   0     1083.46     1071.82      5.63 o 
   2   9   0        0.05        1.82      0.27 o 
   3   9   0      120.64      111.76      1.02 o 
   4   9   0      669.09      643.50      3.92 o 
   5   9   0      752.71      761.48      4.75 o 
   6   9   0       65.85       53.83      0.95 o 
   7   9   0     1320.98     1369.08      9.93 o 
   8   9   0      467.12      427.48      4.60 o 
   9   9   0        2.62        1.67      1.19 o 
  10   9   0      105.59       99.23      2.42 o 
  11   9   0        0.34       -1.26      1.26 o 
  12   9   0       85.16       82.81      2.77 o 
  13   9   0      274.04      275.87      5.89 o 
  14   9   0        1.42        0.74      2.33 o 
   0  10   0     4306.49     4666.61     31.65 o 
   1  10   0      221.89      239.94      1.60 o 
   2  10   0      894.17      893.04      4.77 o 
   3  10   0        6.24        9.09      0.39 o 
   4  10   0      106.59      158.92      1.37 o 
   5  10   0      192.93      191.42      1.64 o 
   6  10   0      197.61      196.70      2.07 o 
   7  10   0       26.17       22.77      1.00 o 
   8  10   0        3.36        1.64      0.90 o 
   9  10   0      257.75      259.37      4.29 o 
  10  10   0      155.08      159.65      2.99 o 
  11  10   0       74.84       66.80      2.32 o 
  12  10   0        4.58        3.62      1.63 o 
  13  10   0       79.61       67.37      3.26 o 
  14  10   0      901.77      983.07     14.67 o 
   1  11   0       39.81       26.41      0.59 o 
   2  11   0      380.37      406.08      2.55 o 
   3  11   0       16.67       23.37      0.50 o 
   4  11   0      131.86      111.37      1.11 o 
   5  11   0      550.93      538.94      3.95 o 
   6  11   0       23.30       26.39      1.03 o 
   7  11   0      725.39      665.96      6.53 o 
   8  11   0       48.79       52.86      2.05 o 
   9  11   0       48.32       46.92      2.73 o 
  10  11   0        0.34        3.23      1.34 o 
  11  11   0        9.48       12.05      1.45 o 
  12  11   0        1.16       -1.05      1.92 o 
  13  11   0       11.14       11.63      2.25 o 
  14  11   0      142.13      134.65      4.46 o 
   0  12   0     1434.06     1519.87     11.27 o 
   1  12   0       22.03       18.79      0.45 o 
   2  12   0      629.49      642.55      4.05 o 
   3  12   0      912.56      943.10      5.42 o 
   4  12   0       31.77       33.31      0.90 o 
   5  12   0      203.37      218.39      2.14 o 
   6  12   0       11.36       14.28      1.02 o 
   7  12   0        4.18        1.29      0.96 o 
   8  12   0       48.94       43.45      1.88 o 
   9  12   0       22.77       18.86      1.66 o 
  10  12   0      382.87      384.62      5.84 o 
  11  12   0      217.22      211.98      3.79 o 
  12  12   0       42.33       39.65      2.32 o 
  13  12   0      567.46      636.07     10.42 o 
   1  13   0        6.68       10.07      0.45 o 
   2  13   0      988.38      936.17      5.86 o 
   3  13   0        9.01       11.67      0.65 o 
   4  13   0      257.19      268.87      2.31 o 
   5  13   0      177.38      161.08      1.98 o 
   6  13   0       76.45       80.99      1.75 o 
   7  13   0      369.66      375.06      5.44 o 
   8  13   0        0.09       -0.20      1.23 o 
   9  13   0       35.56       29.75      1.88 o 
  10  13   0       22.56       21.17      1.77 o 
  11  13   0        9.09        7.27      1.82 o 
  12  13   0       60.05       63.20      2.40 o 
  13  13   0       11.19       10.00      1.94 o 
   0  14   0        3.94        0.39      0.72 o 
   1  14   0       31.81       20.36      0.64 o 
   2  14   0        4.55        8.61      0.57 o 
   3  14   0      114.63      120.35      1.56 o 
   4  14   0       86.32       75.84      1.46 o 
   5  14   0      614.76      606.37      5.95 o 
   6  14   0       45.84       34.70      1.43 o 
   7  14   0      143.34      143.30      2.70 o 
   8  14   0       31.02       25.56      1.56 o 
   9  14   0       12.84        9.26      1.51 o 
  10  14   0       23.01       21.79      1.66 o 
  11  14   0       74.05       73.30      2.76 o 
  12  14   0      161.02      164.38      3.55 o 
  13  14   0        0.57       -1.75      1.75 o 
   1  15   0        4.73        1.68      0.73 o 
   2  15   0      671.77      685.23      5.77 o 
   3  15   0       29.53       35.43      1.12 o 
   4  15   0     1186.38     1176.15     10.58 o 
   5  15   0      170.35      163.11      2.60 o 
   6  15   0        6.95        5.61      1.07 o 
   7  15   0      390.84      403.85      5.20 o 
   8  15   0       55.78       61.73      2.13 o 
   9  15   0      182.09      188.57      3.46 o 
  10  15   0        9.60        7.74      1.65 o 
  11  15   0      148.20      141.07      3.61 o 
  12  15   0        4.99        1.84      1.49 o 
   0  16   0       90.27       97.82      2.64 o 
   1  16   0       85.48       72.98      1.74 o 
   2  16   0        9.00       11.65      1.08 o 
   3  16   0       18.34       18.32      1.33 o 
   4  16   0       41.83       30.40      1.43 o 
   5  16   0      494.70      518.26      6.13 o 
   6  16   0       21.47       15.69      1.32 o 
   7  16   0       31.78       29.98      1.62 o 
   8  16   0      143.61      137.43      3.26 o 
   9  16   0      249.56      247.01      4.06 o 
  10  16   0       22.95       22.55      1.94 o 
  11  16   0        0.04        0.05      2.07 o 
  12  16   0       93.86       90.57      2.92 o 
   1  17   0      670.66      671.41      8.47 o 
   2  17   0        1.85        2.01      1.25 o 
   3  17   0      163.04      156.29      3.52 o 
   4  17   0      227.10      209.51      3.80 o 
   5  17   0      233.87      232.58      4.11 o 
   6  17   0       32.56       36.27      1.61 o 
   7  17   0      241.04      253.79      3.94 o 
   8  17   0       12.68       11.74      1.44 o 
   9  17   0       33.95       37.36      2.14 o 
  10  17   0       15.41       10.08      2.19 o 
  11  17   0        6.76        4.27      1.78 o 
   0  18   0      801.20      855.70     14.82 o 
   1  18   0      322.88      325.57      6.46 o 
   2  18   0      134.55      125.85      2.90 o 
   3  18   0      233.91      221.57      4.02 o 
   4  18   0       28.39       28.42      1.81 o 
   5  18   0        0.14        1.79      1.41 o 
   6  18   0       64.61       73.87      2.56 o 
   7  18   0      768.71      747.81      9.73 o 
   8  18   0      230.50      233.86      5.21 o 
   9  18   0       56.53       61.93      4.58 o 
  10  18   0      214.62      220.09      5.41 o 
  11  18   0       69.01       83.51      3.78 o 
   1  19   0      197.37      202.57      3.87 o 
   2  19   0       41.43       44.34      2.10 o 
   3  19   0      250.95      250.85      4.40 o 
   4  19   0        0.06        0.63      2.30 o 
   5  19   0       14.02       11.01      1.61 o 
   6  19   0       22.36       13.86      1.99 o 
   7  19   0        1.53        1.06      1.86 o 
   8  19   0      167.37      158.07      4.39 o 
   9  19   0        3.46        2.63      2.07 o 
  10  19   0      114.31      120.30      4.11 o 
   0  20   0      640.22      640.45     13.89 o 
   1  20   0       27.36       29.92      1.92 o 
   2  20   0       31.79       31.09      1.90 o 
   3  20   0      254.58      263.48      8.02 o 
   4  20   0       27.66       19.02      1.74 o 
   5  20   0        2.71        1.58      1.55 o 
   6  20   0       61.38       68.20      3.61 o 
   7  20   0        9.30       12.82      2.23 o 
   8  20   0       66.29       57.16      3.09 o 
   9  20   0      302.23      320.86      6.67 o 
   1  21   0       22.90       26.92      2.02 o 
   2  21   0      148.34      137.57      3.45 o 
   3  21   0       18.76       20.71      1.83 o 
   4  21   0        0.14       -0.40      1.48 o 
   5  21   0        2.87        1.12      1.84 o 
   6  21   0       34.08       28.91      2.44 o 
   7  21   0      669.10      698.20     11.00 o 
   8  21   0       48.19       46.59      2.96 o 
   9  21   0        4.05        4.28      2.14 o 
   0  22   0       21.67       14.27      2.50 o 
   1  22   0      289.91      316.04      5.31 o 
   2  22   0      146.91      137.91      3.54 o 
   3  22   0        7.07        7.67      1.72 o 
   4  22   0        3.22        1.06      1.83 o 
   5  22   0        5.51        7.00      1.97 o 
   6  22   0        0.96       -1.41      1.86 o 
   7  22   0      226.89      215.85      5.34 o 
   8  22   0        7.17        4.07      2.42 o 
   1  23   0        2.08        7.05      2.30 o 
   2  23   0      125.75      136.60      5.55 o 
   3  23   0       13.03       11.78      2.08 o 
   4  23   0       25.85       28.37      2.52 o 
   5  23   0        2.54        0.07      3.03 o 
   6  23   0        8.72        8.20      2.28 o 
   7  23   0      157.28      150.11      5.61 o 
   0  24   0       63.98       55.37      5.13 o 
   1  24   0       54.53       63.04      4.60 o 
   2  24   0      312.24      306.35      7.63 o 
   3  24   0      117.95      117.40      5.07 o 
   4  24   0        4.76        2.32      3.18 o 
   5  24   0       98.79      107.15      5.66 o 
   1  25   0        1.36        1.39      2.49 o 
   2  25   0      167.79      182.00      6.00 o 
   3  25   0       69.28       67.72      8.14 o 
   4  25   0       28.52       27.33      3.25 o 
 -15   0   1      372.12      411.58      9.38 o 
 -13   0   1      231.16      226.60      6.07 o 
 -11   0   1       25.20       35.66      2.57 o 
  -9   0   1      181.64      188.05      4.07 o 
  -7   0   1      503.29      639.84      5.79 o 
  -5   0   1      962.59     1113.02      8.76 o 
  -3   0   1      779.07      805.98      6.29 o 
  -1   0   1     4054.97     3961.90     44.17 o 
   1   0   1     1075.23     1257.85      8.89 o 
   3   0   1     3470.32     3523.16     26.78 o 
   5   0   1      428.05      490.64      4.40 o 
   7   0   1     4174.00     4617.93     37.37 o 
   9   0   1      359.61      290.23      4.11 o 
  11   0   1      209.70      185.65      6.01 o 
  13   0   1      382.43      423.74      9.00 o 
  15   0   1      540.32      602.38     17.51 o 
 -15   1   1      404.08      417.61      6.74 o 
 -14   1   1       24.30       29.92      2.12 o 
 -13   1   1      135.55      129.95      3.32 o 
 -12   1   1      184.15      184.84      3.72 o 
 -11   1   1       31.35       33.09      1.77 o 
 -10   1   1       61.86       53.59      2.06 o 
  -9   1   1        9.28       15.12      0.83 o 
  -8   1   1     1316.91     1427.43      8.84 o 
  -7   1   1      206.35      211.90      1.76 o 
  -6   1   1      548.33      550.20      3.50 o 
  -5   1   1     2830.10     3176.33     17.05 o 
  -4   1   1      135.42      161.54      1.13 o 
  -3   1   1      142.78      189.15      1.25 o 
  -2   1   1     9997.47     9493.02     80.71 o 
  -1   1   1      636.15      571.23      3.09 o 
   0   1   1     2879.51     2556.30     16.17 o 
   1   1   1      263.99      269.92      1.30 o 
   2   1   1    10886.78    10417.52    105.74 o 
   3   1   1     2076.71     2077.45     11.17 o 
   4   1   1     9732.86    10126.92     57.29 o 
   5   1   1      195.94      247.50      2.08 o 
   6   1   1      103.78      113.04      1.09 o 
   7   1   1       92.78       92.84      1.07 o 
   8   1   1      112.90       86.34      1.10 o 
   9   1   1      400.40      394.22      3.62 o 
  10   1   1       78.09       49.49      1.51 o 
  11   1   1       99.44       78.77      2.41 o 
  12   1   1       87.33       71.70      2.49 o 
  13   1   1      187.33      196.66      4.09 o 
  14   1   1      155.38      181.28      5.75 o 
  15   1   1        1.54       -1.60      2.44 o 
 -15   2   1       24.40       33.51      2.41 o 
 -14   2   1        1.19        0.31      1.61 o 
 -13   2   1        0.01       -1.48      1.48 o 
 -12   2   1       47.08       41.59      2.01 o 
 -11   2   1      234.28      212.41      3.82 o 
 -10   2   1      824.96      709.22      8.80 o 
  -9   2   1      387.59      372.12      3.84 o 
  -8   2   1       21.92       48.93      1.87 o 
  -7   2   1       54.26       60.77      0.98 o 
  -6   2   1       36.51       32.65      0.63 o 
  -5   2   1       67.20       55.18      0.67 o 
  -4   2   1     3465.40     3509.35     18.68 o 
  -3   2   1     9396.30     8995.80     76.82 o 
  -2   2   1       95.13      132.44      0.95 o 
  -1   2   1       10.01        5.85      0.21 o 
   0   2   1       18.72       12.09      0.22 o 
   1   2   1     1127.75     1060.02      5.08 o 
   2   2   1     9016.95     8419.76     60.59 o 
   3   2   1      544.04      606.57      3.73 o 
   4   2   1     1050.34     1067.90      6.67 o 
   5   2   1      157.47      171.19      1.33 o 
   6   2   1      217.81      222.61      1.75 o 
   7   2   1      414.09      435.37      3.05 o 
   8   2   1      657.44      668.72      4.61 o 
   9   2   1      422.73      450.52      4.48 o 
  10   2   1      429.06      377.06      4.54 o 
  11   2   1      147.08      140.56      3.07 o 
  12   2   1        0.03        0.36      1.32 o 
  13   2   1        3.94        3.46      1.52 o 
  14   2   1       30.27       23.44      3.00 o 
  15   2   1       44.74       51.18      3.87 o 
 -15   3   1       57.91       57.40      3.16 o 
 -14   3   1      465.91      524.59      9.81 o 
 -13   3   1       40.75       46.68      2.25 o 
 -12   3   1      122.70      116.55      2.96 o 
 -11   3   1      167.60      130.17      3.01 o 
 -10   3   1       14.17       14.23      1.60 o 
  -9   3   1      149.16      111.13      1.97 o 
  -8   3   1      164.57      170.58      1.62 o 
  -7   3   1       21.79       25.90      0.66 o 
  -6   3   1      484.40      531.49      3.18 o 
  -5   3   1      282.58      283.33      1.78 o 
  -4   3   1        8.58        2.87      0.48 o 
  -3   3   1       97.81      107.16      0.80 o 
  -2   3   1     4138.17     3963.74     20.33 o 
  -1   3   1    17036.38    14006.07    124.42 o 
   0   3   1      301.18      318.53      1.51 o 
   1   3   1      156.40      160.50      0.87 o 
   2   3   1     1532.82     1566.32      8.63 o 
   3   3   1     4253.41     4288.09     24.97 o 
   4   3   1      259.91      280.64      1.94 o 
   5   3   1     2819.69     3040.13     17.81 o 
   6   3   1      433.56      486.95      3.16 o 
   7   3   1      103.45      103.88      1.17 o 
   8   3   1       23.54       34.37      0.83 o 
   9   3   1      207.35      199.47      2.41 o 
  10   3   1        1.18        5.68      0.98 o 
  11   3   1        3.74        4.88      1.26 o 
  12   3   1       88.77       83.02      2.72 o 
  13   3   1      364.14      354.11      6.64 o 
  14   3   1       52.36       47.78      3.63 o 
  15   3   1      276.96      275.43     12.21 o 
 -15   4   1        1.54        1.76      2.07 o 
 -14   4   1       99.85      103.28      3.25 o 
 -13   4   1       83.24       80.07      2.82 o 
 -12   4   1      122.90      121.05      3.12 o 
 -11   4   1      119.52      124.12      2.98 o 
 -10   4   1      107.90      124.37      2.79 o 
  -9   4   1      613.95      543.68      5.87 o 
  -8   4   1      221.17      210.94      2.00 o 
  -7   4   1      243.68      260.16      1.87 o 
  -6   4   1       87.47      103.88      0.98 o 
  -5   4   1       67.43       61.95      0.75 o 
  -4   4   1     4055.80     4085.61     22.30 o 
  -3   4   1     4760.26     4563.14     24.21 o 
  -2   4   1     8629.70     8030.23     48.22 o 
  -1   4   1     1855.91     2119.69     10.19 o 
   0   4   1     1548.18     1479.12      6.87 o 
   1   4   1     5108.99     4881.35     26.77 o 
   2   4   1      138.62      139.37      0.94 o 
   3   4   1      424.33      403.47      2.56 o 
   4   4   1     1223.71     1226.74      7.13 o 
   5   4   1       56.40       69.46      0.83 o 
   6   4   1     1801.30     1861.94     10.76 o 
   7   4   1      362.98      426.99      2.82 o 
   8   4   1      170.56      160.21      1.67 o 
   9   4   1      513.93      436.76      4.15 o 
  10   4   1       99.98       94.13      2.08 o 
  11   4   1       98.29      102.91      2.68 o 
  12   4   1       10.93       15.41      1.94 o 
  13   4   1       29.43       38.72      2.48 o 
  14   4   1       22.79       28.06      3.00 o 
  15   4   1      185.82      234.71     10.61 o 
 -15   5   1       28.62       33.66      4.89 o 
 -14   5   1       51.64       48.98      2.47 o 
 -13   5   1        8.29       12.80      1.72 o 
 -12   5   1        0.75        1.16      1.34 o 
 -11   5   1        9.53        5.21      1.28 o 
 -10   5   1       25.70       21.91      1.50 o 
  -9   5   1       39.67       54.32      1.80 o 
  -8   5   1        6.04        9.69      0.62 o 
  -7   5   1        2.17       10.68      0.57 o 
  -6   5   1        5.68       14.98      0.46 o 
  -5   5   1      653.91      755.41      4.60 o 
  -4   5   1        3.07        7.82      0.40 o 
  -3   5   1       33.80       36.80      0.50 o 
  -2   5   1     2002.04     2050.32     10.62 o 
  -1   5   1       73.06       63.77      0.51 o 
   0   5   1     1430.68     1528.87      7.37 o 
   1   5   1     1297.31     1129.33      5.62 o 
   2   5   1       93.90       92.28      0.70 o 
   3   5   1       60.88       77.55      0.72 o 
   4   5   1     1744.21     1796.46     10.30 o 
   5   5   1        0.01        0.42      0.32 o 
   6   5   1     1232.72     1386.07      8.43 o 
   7   5   1       53.91       35.30      0.73 o 
   8   5   1      547.64      498.81      3.83 o 
   9   5   1       52.70       48.70      1.51 o 
  10   5   1        0.27        2.06      0.98 o 
  11   5   1       44.00       40.46      2.54 o 
  12   5   1      542.45      556.34      7.63 o 
  13   5   1       64.27       69.28      3.60 o 
  14   5   1      851.20      902.08     16.51 o 
  15   5   1        0.97       -1.73      2.39 o 
 -15   6   1       39.82       46.27      3.06 o 
 -14   6   1        0.35       -1.57      1.57 o 
 -13   6   1        5.77        7.34      1.63 o 
 -12   6   1        3.53        6.28      1.52 o 
 -11   6   1        3.02        2.53      1.30 o 
 -10   6   1      704.58      607.47      7.85 o 
  -9   6   1      456.62      460.84      5.54 o 
  -8   6   1      265.74      281.20      2.77 o 
  -7   6   1      154.42      130.04      1.35 o 
  -6   6   1       61.07       96.48      1.36 o 
  -5   6   1        2.59        6.07      0.37 o 
  -4   6   1        0.35       -0.27      0.27 o 
  -3   6   1      251.48      226.34      1.46 o 
  -2   6   1     2011.70     1982.13     10.38 o 
  -1   6   1      916.22      924.29      4.78 o 
   0   6   1     1573.75     1765.86      8.97 o 
   1   6   1     2427.81     2391.74     12.07 o 
   2   6   1        4.65        5.46      0.26 o 
   3   6   1     1833.08     1866.75     10.63 o 
   4   6   1      279.37      232.62      1.67 o 
   5   6   1       76.09       96.59      0.95 o 
   6   6   1     1110.16     1037.00      6.46 o 
   7   6   1      196.74      200.49      1.79 o 
   8   6   1       36.28       41.34      1.05 o 
   9   6   1      408.42      385.01      4.19 o 
  10   6   1       35.62       22.74      1.41 o 
  11   6   1      140.62      122.34      4.01 o 
  12   6   1       96.25      104.87      3.01 o 
  13   6   1        8.08        7.44      1.94 o 
  14   6   1       41.45       45.93      3.56 o 
 -15   7   1        5.24        6.80      2.32 o 
 -14   7   1       11.79        6.87      1.85 o 
 -13   7   1      106.80      117.13      4.93 o 
 -12   7   1      170.98      195.82      3.96 o 
 -11   7   1       10.59        7.55      1.39 o 
 -10   7   1       16.97       19.67      1.57 o 
  -9   7   1      328.61      283.11      3.95 o 
  -8   7   1      560.12      589.61      5.51 o 
  -7   7   1      613.27      615.90      4.65 o 
  -6   7   1     1068.22     1138.52      6.84 o 
  -5   7   1     1008.41     1024.55      5.77 o 
  -4   7   1      330.14      360.23      2.26 o 
  -3   7   1        2.23        0.10      0.26 o 
  -2   7   1     3537.66     3730.23     18.86 o 
  -1   7   1     2452.28     2605.70     13.88 o 
   0   7   1      665.16      626.26      3.45 o 
   1   7   1      577.58      673.09      3.51 o 
   2   7   1     1369.73     1269.85      6.57 o 
   3   7   1     1779.58     1914.32     10.31 o 
   4   7   1      109.06      151.22      1.21 o 
   5   7   1       58.44       51.01      0.78 o 
   6   7   1       24.76       22.17      0.57 o 
   7   7   1      109.24       98.71      1.24 o 
   8   7   1      187.50      157.13      1.94 o 
   9   7   1     1179.10     1101.48      9.46 o 
  10   7   1        0.05        0.36      1.05 o 
  11   7   1        1.29       -0.34      1.48 o 
  12   7   1       35.89       34.82      2.31 o 
  13   7   1      467.60      489.54      8.27 o 
  14   7   1        9.23        8.27      2.56 o 
 -14   8   1      129.27      139.17      4.25 o 
 -13   8   1        6.37        9.42      1.70 o 
 -12   8   1      341.45      336.84      5.42 o 
 -11   8   1       71.83       69.78      2.52 o 
 -10   8   1      142.49      157.51      2.97 o 
  -9   8   1      276.77      248.98      3.64 o 
  -8   8   1      158.09      160.65      2.60 o 
  -7   8   1      375.72      385.31      3.21 o 
  -6   8   1     2255.50     2218.13     12.86 o 
  -5   8   1      207.90      171.95      1.41 o 
  -4   8   1       79.10       67.79      0.79 o 
  -3   8   1      315.58      321.70      2.07 o 
  -2   8   1     5280.62     5414.92     27.30 o 
  -1   8   1       20.60       48.51      0.60 o 
   0   8   1     1918.95     2078.88     11.24 o 
   1   8   1      366.02      410.65      2.38 o 
   2   8   1     1472.52     1715.68      9.05 o 
   3   8   1       39.86       60.68      0.70 o 
   4   8   1      415.41      419.56      2.74 o 
   5   8   1       47.32       33.97      0.71 o 
   6   8   1       38.99       59.40      0.89 o 
   7   8   1       41.52       37.62      1.21 o 
   8   8   1      200.27      195.86      2.50 o 
   9   8   1      387.42      339.37      3.65 o 
  10   8   1      314.53      280.38      4.03 o 
  11   8   1      548.08      557.01      7.58 o 
  12   8   1       31.66       31.73      2.77 o 
  13   8   1      229.07      234.05      5.21 o 
  14   8   1       68.27       56.31      9.73 o 
 -14   9   1        4.85        5.80      2.21 o 
 -13   9   1       58.14       58.90      2.57 o 
 -12   9   1      189.84      205.49      4.07 o 
 -11   9   1       24.36       28.63      1.63 o 
 -10   9   1        3.18        4.79      1.20 o 
  -9   9   1      413.17      430.37      5.99 o 
  -8   9   1     1767.46     1673.99     17.11 o 
  -7   9   1        0.66       -0.30      0.72 o 
  -6   9   1       17.72       25.63      0.71 o 
  -5   9   1      389.04      402.49      2.59 o 
  -4   9   1      535.85      596.40      3.56 o 
  -3   9   1        0.17        3.14      0.45 o 
  -2   9   1      537.03      560.82      3.30 o 
  -1   9   1      427.43      542.08      3.16 o 
   0   9   1       38.13       44.58      0.60 o 
   1   9   1      995.81      947.76      5.14 o 
   2   9   1       67.57       73.92      0.76 o 
   3   9   1        0.00       -0.33      0.33 o 
   4   9   1       20.56       16.80      0.47 o 
   5   9   1      477.09      459.96      3.06 o 
   6   9   1      184.89      194.60      1.78 o 
   7   9   1      264.33      283.63      2.79 o 
   8   9   1       61.43       75.56      1.65 o 
   9   9   1       24.70       15.96      1.11 o 
  10   9   1       79.16       81.83      2.29 o 
  11   9   1       22.71       24.56      1.79 o 
  12   9   1       76.07       78.62      3.23 o 
  13   9   1        4.88        5.08      2.01 o 
  14   9   1      483.70      505.13     14.15 o 
 -14  10   1      247.11      260.24      5.89 o 
 -13  10   1       80.70       92.60      3.63 o 
 -12  10   1      106.12       98.52      3.03 o 
 -11  10   1       45.15       50.49      2.02 o 
 -10  10   1        8.98        8.34      1.30 o 
  -9  10   1        2.65        0.63      1.23 o 
  -8  10   1       38.04       35.22      1.72 o 
  -7  10   1      445.89      422.38      4.33 o 
  -6  10   1      142.75      126.64      1.48 o 
  -5  10   1       18.55       10.78      0.49 o 
  -4  10   1     1003.35     1001.92      5.72 o 
  -3  10   1       46.22       30.44      0.57 o 
  -2  10   1      550.47      667.97      4.13 o 
  -1  10   1     3393.84     3618.54     18.81 o 
   0  10   1       33.17       32.10      0.56 o 
   1  10   1       41.99       36.11      0.70 o 
   2  10   1      567.10      635.93      3.62 o 
   3  10   1       12.13        4.22      0.36 o 
   4  10   1      185.35      205.10      1.69 o 
   5  10   1       16.48       17.37      0.56 o 
   6  10   1       79.64       74.53      1.20 o 
   7  10   1      137.09      161.93      2.08 o 
   8  10   1     1044.11     1043.84     10.37 o 
   9  10   1       33.88       22.17      1.20 o 
  10  10   1       41.62       32.26      1.62 o 
  11  10   1        4.34        4.42      1.42 o 
  12  10   1      348.85      347.91      6.57 o 
  13  10   1        7.96       10.67      1.81 o 
  14  10   1       19.81       24.00      2.62 o 
 -14  11   1        0.21       -1.71      1.97 o 
 -13  11   1       26.27       34.26      2.65 o 
 -12  11   1       32.84       34.19      2.30 o 
 -11  11   1        6.88        2.79      1.32 o 
 -10  11   1      259.36      257.03      4.44 o 
  -9  11   1        1.79        4.85      1.32 o 
  -8  11   1      757.11      728.58      9.07 o 
  -7  11   1     1424.69     1392.40     14.46 o 
  -6  11   1       19.07       20.69      0.90 o 
  -5  11   1      196.00      229.44      2.08 o 
  -4  11   1      157.83      175.27      1.42 o 
  -3  11   1       90.86       83.11      0.91 o 
  -2  11   1       37.65       40.91      0.69 o 
  -1  11   1      216.39      282.16      1.83 o 
   0  11   1      373.25      429.22      2.60 o 
   1  11   1      754.89      700.52      4.20 o 
   2  11   1       48.84       31.68      0.66 o 
   3  11   1       48.45       69.06      0.82 o 
   4  11   1      329.46      333.08      2.37 o 
   5  11   1      174.64      185.14      1.73 o 
   6  11   1      829.20      800.91      6.32 o 
   7  11   1       93.52       92.23      1.61 o 
   8  11   1       67.40       73.56      2.10 o 
   9  11   1      504.07      474.21      6.54 o 
  10  11   1      387.25      378.35      6.50 o 
  11  11   1       68.48       58.63      2.43 o 
  12  11   1      150.38      155.37      3.71 o 
  13  11   1       10.00       15.71      2.31 o 
 -13  12   1       57.00       63.02      3.19 o 
 -12  12   1       19.61       19.03      1.72 o 
 -11  12   1        8.84        9.00      1.50 o 
 -10  12   1       56.88       59.74      2.43 o 
  -9  12   1       75.76       77.51      2.51 o 
  -8  12   1       84.85       86.43      2.58 o 
  -7  12   1      546.47      524.65      6.92 o 
  -6  12   1     1118.49     1055.69      9.71 o 
  -5  12   1        4.49        2.21      0.64 o 
  -4  12   1      277.37      319.01      2.41 o 
  -3  12   1      788.56      810.15      4.85 o 
  -2  12   1        8.66        5.24      0.41 o 
  -1  12   1        5.28        5.06      0.32 o 
   0  12   1     1463.35     1527.12      8.45 o 
   1  12   1       70.76       61.10      0.83 o 
   2  12   1      514.25      479.26      3.07 o 
   3  12   1      180.58      159.68      1.44 o 
   4  12   1       88.75      102.73      1.31 o 
   5  12   1      569.94      558.20      4.65 o 
   6  12   1       17.29       13.13      0.80 o 
   7  12   1       66.23       70.00      1.62 o 
   8  12   1      122.00      125.60      2.20 o 
   9  12   1        9.24        8.71      1.26 o 
  10  12   1        7.16        8.42      1.50 o 
  11  12   1       43.88       44.44      1.98 o 
  12  12   1      140.75      141.66      3.24 o 
  13  12   1        4.48        1.31      1.70 o 
 -13  13   1        0.61       -1.97      1.97 o 
 -12  13   1        1.49        0.35      1.42 o 
 -11  13   1      118.04      115.57      2.92 o 
 -10  13   1        9.91        8.38      1.52 o 
  -9  13   1      286.09      274.93      5.08 o 
  -8  13   1      115.41      101.80      3.35 o 
  -7  13   1       42.72       46.59      1.97 o 
  -6  13   1      165.69      151.69      3.07 o 
  -5  13   1       10.63        6.86      0.76 o 
  -4  13   1      200.03      187.84      1.79 o 
  -3  13   1       56.93       58.38      1.02 o 
  -2  13   1      763.81      773.59      4.83 o 
  -1  13   1        6.46        1.14      0.37 o 
   0  13   1     1161.73     1135.07      6.44 o 
   1  13   1      201.27      232.69      1.74 o 
   2  13   1        7.53       10.21      0.51 o 
   3  13   1      370.07      387.69      3.02 o 
   4  13   1     1435.75     1390.82      9.45 o 
   5  13   1      818.15      778.51      6.20 o 
   6  13   1      690.00      702.29      9.71 o 
   7  13   1      196.21      189.59      2.68 o 
   8  13   1      211.48      197.96      3.29 o 
   9  13   1      191.47      187.91      3.33 o 
  10  13   1       26.92       25.59      1.83 o 
  11  13   1        9.91       13.39      1.53 o 
  12  13   1        0.05       -1.47      1.47 o 
  13  13   1      166.98      184.19      4.29 o 
 -13  14   1       54.79       54.54      5.03 o 
 -12  14   1        5.77        5.40      1.81 o 
 -11  14   1       19.44       15.19      1.83 o 
 -10  14   1       46.92       37.17      2.10 o 
  -9  14   1        3.55        3.39      1.48 o 
  -8  14   1       14.29       16.13      1.57 o 
  -7  14   1       42.92       36.05      1.81 o 
  -6  14   1       78.04       74.93      2.39 o 
  -5  14   1       56.20       50.59      1.61 o 
  -4  14   1       23.28       30.88      1.09 o 
  -3  14   1       69.13       51.40      1.14 o 
  -2  14   1        0.04       -0.40      0.44 o 
  -1  14   1     1699.05     1636.89     11.23 o 
   0  14   1      936.54      970.49      6.16 o 
   1  14   1      125.97      113.66      1.31 o 
   2  14   1      681.02      646.76      4.81 o 
   3  14   1       39.51       45.70      1.10 o 
   4  14   1        1.29        2.60      0.69 o 
   5  14   1       43.92       38.31      1.18 o 
   6  14   1      169.10      138.74      2.27 o 
   7  14   1       71.91       64.41      1.72 o 
   8  14   1        8.67        7.81      1.27 o 
   9  14   1      259.71      264.73      4.58 o 
  10  14   1      192.85      192.14      4.00 o 
  11  14   1       35.28       31.05      2.10 o 
  12  14   1        0.40        0.11      1.48 o 
 -12  15   1       34.59       38.15      2.10 o 
 -11  15   1      270.39      269.37      5.86 o 
 -10  15   1       23.17       22.71      2.22 o 
  -9  15   1        2.11        0.74      1.48 o 
  -8  15   1       46.59       50.77      2.25 o 
  -7  15   1      144.00      155.61      2.82 o 
  -6  15   1      189.56      163.00      2.90 o 
  -5  15   1       16.85       20.08      1.28 o 
  -4  15   1     1155.29     1023.55      9.94 o 
  -3  15   1       44.20       40.14      1.14 o 
  -2  15   1        8.89        3.50      0.62 o 
  -1  15   1     1350.14     1300.01      9.91 o 
   0  15   1      141.80      147.52      1.80 o 
   1  15   1        0.15       -0.48      0.54 o 
   2  15   1      180.59      185.45      2.17 o 
   3  15   1        0.93        2.51      0.72 o 
   4  15   1       71.98       75.20      2.53 o 
   5  15   1      275.52      264.09      3.25 o 
   6  15   1      907.41      803.22      7.66 o 
   7  15   1        0.02       -0.03      1.10 o 
   8  15   1        0.97        1.91      1.21 o 
   9  15   1       29.02       27.46      1.91 o 
  10  15   1      128.75      123.16      3.29 o 
  11  15   1      135.80      148.73      3.65 o 
  12  15   1        9.58        6.09      1.62 o 
 -12  16   1        2.45       -1.45      1.45 o 
 -11  16   1      103.59      101.54      3.28 o 
 -10  16   1       21.98       24.32      2.03 o 
  -9  16   1      190.84      177.17      3.38 o 
  -8  16   1      129.71      128.24      2.78 o 
  -7  16   1       64.69       53.05      1.96 o 
  -6  16   1       61.79       74.91      2.10 o 
  -5  16   1        6.48        3.58      1.06 o 
  -4  16   1       49.11       46.75      1.92 o 
  -3  16   1      785.08      756.38      8.51 o 
  -2  16   1      264.86      238.31      3.60 o 
  -1  16   1      425.29      419.36      5.26 o 
   0  16   1      452.86      455.55      5.17 o 
   1  16   1       60.60       58.11      1.70 o 
   2  16   1       56.87       59.87      1.75 o 
   3  16   1        9.96        8.16      1.03 o 
   4  16   1      106.37      123.42      2.09 o 
   5  16   1     1579.02     1560.08     13.82 o 
   6  16   1      183.66      191.92      3.24 o 
   7  16   1      154.10      154.62      2.97 o 
   8  16   1      454.16      472.45      6.76 o 
   9  16   1      146.70      143.25      3.47 o 
  10  16   1       25.86       24.70      1.96 o 
  11  16   1        7.28        3.54      1.67 o 
  12  16   1        3.76        7.64      1.65 o 
 -11  17   1       18.44       20.00      2.03 o 
 -10  17   1        3.32       -0.22      1.61 o 
  -9  17   1       10.12       10.83      1.48 o 
  -8  17   1      104.55      105.03      2.63 o 
  -7  17   1       58.79       63.91      2.49 o 
  -6  17   1        0.99        1.41      1.36 o 
  -5  17   1      118.51      125.54      3.00 o 
  -4  17   1       64.52       64.09      2.29 o 
  -3  17   1      300.40      324.75      4.93 o 
  -2  17   1      358.57      398.60      5.66 o 
  -1  17   1      346.86      320.39      4.42 o 
   0  17   1        2.73        5.66      1.07 o 
   1  17   1      161.69      158.27      3.45 o 
   2  17   1        5.80        5.85      1.09 o 
   3  17   1      189.96      203.94      3.13 o 
   4  17   1      323.10      330.05      4.94 o 
   5  17   1      171.94      168.51      2.97 o 
   6  17   1        4.76        2.87      1.16 o 
   7  17   1        3.12        2.53      1.31 o 
   8  17   1      392.51      379.16      5.90 o 
   9  17   1       57.69       59.10      2.52 o 
  10  17   1       56.57       52.86      3.08 o 
  11  17   1       57.57       57.10      2.67 o 
 -11  18   1        4.08        6.95      2.18 o 
 -10  18   1        0.03        0.23      2.08 o 
  -9  18   1      236.47      233.30      4.62 o 
  -8  18   1      563.50      572.56      8.00 o 
  -7  18   1      203.85      197.98      4.00 o 
  -6  18   1      362.89      378.67      5.82 o 
  -5  18   1       33.63       31.79      1.87 o 
  -4  18   1      128.16      133.53      5.08 o 
  -3  18   1      192.02      198.16      3.76 o 
  -2  18   1       32.45       34.13      1.81 o 
  -1  18   1      270.93      246.79      4.20 o 
   0  18   1        1.57        0.44      1.26 o 
   1  18   1      979.52      974.90     11.72 o 
   2  18   1       62.50       50.00      2.05 o 
   3  18   1      148.68      150.92      3.25 o 
   4  18   1       86.54       87.50      2.65 o 
   5  18   1       44.57       47.86      2.14 o 
   6  18   1       10.85       13.37      3.40 o 
   7  18   1      204.36      206.61      4.80 o 
   8  18   1      207.39      206.88      4.90 o 
   9  18   1       19.82       12.19      2.17 o 
  10  18   1      255.87      280.29      6.09 o 
  11  18   1       18.82       16.55      2.42 o 
 -10  19   1       33.69       34.64      2.72 o 
  -9  19   1      174.68      170.50      4.77 o 
  -8  19   1       17.67       17.69      1.99 o 
  -7  19   1       81.78       95.73      3.03 o 
  -6  19   1        1.69        0.65      1.52 o 
  -5  19   1      856.13      846.03     10.68 o 
  -4  19   1        3.77        2.52      1.50 o 
  -3  19   1      270.01      261.75      4.49 o 
  -2  19   1       11.98        9.78      1.50 o 
  -1  19   1        2.52        3.51      1.37 o 
   0  19   1       22.29       26.38      1.74 o 
   1  19   1       75.70       76.60      2.53 o 
   2  19   1        0.04       -1.25      1.25 o 
   3  19   1       16.21       18.76      1.66 o 
   4  19   1       71.52       68.73      2.59 o 
   5  19   1      100.14      100.90      3.36 o 
   6  19   1       99.57      107.72      3.54 o 
   7  19   1       34.37       30.52      2.45 o 
   8  19   1       46.43       40.81      2.69 o 
   9  19   1        2.61        2.56      2.04 o 
  10  19   1       17.60       16.80      2.38 o 
  -9  20   1       76.93       84.06      3.96 o 
  -8  20   1       46.02       49.99      2.99 o 
  -7  20   1      330.82      336.13      5.68 o 
  -6  20   1       14.16       12.45      1.81 o 
  -5  20   1        2.21        3.12      1.48 o 
  -4  20   1        2.41        2.47      1.48 o 
  -3  20   1        2.08        2.72      1.48 o 
  -2  20   1       45.98       43.44      3.65 o 
  -1  20   1       21.87       20.22      1.72 o 
   0  20   1        0.56       -1.34      1.34 o 
   1  20   1      239.12      251.34      4.44 o 
   2  20   1       35.44       34.93      1.99 o 
   3  20   1        7.19        5.40      1.50 o 
   4  20   1        0.21       -1.60      1.60 o 
   5  20   1       15.44       21.81      2.14 o 
   6  20   1        5.93        6.68      2.10 o 
   7  20   1       24.25       33.49      2.55 o 
   8  20   1        3.29        4.01      2.14 o 
   9  20   1       55.26       47.31      2.99 o 
  -9  21   1       43.35       44.40      4.60 o 
  -8  21   1        1.22        1.43      2.54 o 
  -7  21   1      297.54      320.12      7.23 o 
  -6  21   1      155.05      171.25      3.91 o 
  -5  21   1        2.06        0.18      1.52 o 
  -4  21   1        6.08        5.74      1.54 o 
  -3  21   1       85.05       86.23      2.83 o 
  -2  21   1       33.89       41.02      2.78 o 
  -1  21   1       70.14       72.75      2.67 o 
   0  21   1        3.56        3.67      1.48 o 
   1  21   1        3.69        7.78      1.61 o 
   2  21   1       27.90       35.98      2.03 o 
   3  21   1       77.20       85.54      3.27 o 
   4  21   1       81.25       87.21      3.54 o 
   5  21   1      166.44      187.86      6.08 o 
   6  21   1        5.93        4.73      2.01 o 
   7  21   1      423.70      446.05      7.93 o 
   8  21   1       19.21       14.72      2.66 o 
  -8  22   1      361.01      373.39      9.07 o 
  -7  22   1      121.46      143.86      6.01 o 
  -6  22   1       50.81       52.02      4.07 o 
  -5  22   1        7.67        5.97      2.08 o 
  -4  22   1       92.58       98.06      3.13 o 
  -3  22   1       72.02       85.41      2.98 o 
  -2  22   1        5.65        3.94      1.59 o 
  -1  22   1       79.07       70.92      3.13 o 
   0  22   1        2.57       -1.18      1.84 o 
   1  22   1       13.08       14.85      2.14 o 
   2  22   1      214.45      216.16      5.07 o 
   3  22   1       11.52       13.00      2.14 o 
   4  22   1        4.25        5.18      1.93 o 
   5  22   1      280.22      303.16      6.16 o 
   6  22   1        9.11       11.44      2.17 o 
   7  22   1        0.22        2.74      2.08 o 
   8  22   1       53.60       54.87      3.20 o 
  -7  23   1       35.24       28.73      5.22 o 
  -6  23   1       94.09      100.13      4.87 o 
  -5  23   1        0.02        1.84      2.42 o 
  -4  23   1        8.45        6.93      2.20 o 
  -3  23   1        2.14        0.71      1.90 o 
  -2  23   1        3.09        4.28      2.01 o 
  -1  23   1       53.13       51.38      2.79 o 
   0  23   1        0.08       -0.64      1.80 o 
   1  23   1       36.61       32.01      3.67 o 
   2  23   1       65.45       71.13      3.27 o 
   3  23   1       71.72       72.52      6.17 o 
   4  23   1      136.19      151.70      7.90 o 
   5  23   1       14.06        9.60      2.55 o 
   6  23   1      235.28      230.98      5.66 o 
  -5  24   1        0.00       -0.30      2.92 o 
  -4  24   1       33.38       33.80      6.55 o 
  -3  24   1      125.37      115.53      4.81 o 
  -2  24   1       49.80       52.14      2.99 o 
  -1  24   1       75.89       81.66      5.35 o 
   0  24   1       27.02       25.17      2.48 o 
   1  24   1       13.05       15.64      2.21 o 
   2  24   1        6.25        8.17      2.14 o 
   3  24   1       16.57       16.17      2.31 o 
   4  24   1        6.24        5.43      2.14 o 
   5  24   1      110.10      113.23      4.08 o 
  -4  25   1        7.12        7.22      2.81 o 
  -3  25   1        0.07        1.24      2.63 o 
  -2  25   1       12.21       11.23      2.81 o 
  -1  25   1      170.75      216.38      6.50 o 
   0  25   1       29.20       25.14      3.12 o 
   1  25   1       36.58       43.35      2.86 o 
   2  25   1       40.70       41.96      2.93 o 
   3  25   1      147.45      172.10      4.94 o 
 -14   0   2      122.68      134.79      4.95 o 
 -12   0   2      283.77      267.31      6.50 o 
 -10   0   2      529.46      602.63     10.82 o 
  -8   0   2      547.70      505.75      5.14 o 
  -6   0   2      149.33      155.10      3.00 o 
  -4   0   2     2002.43     2047.50     15.62 o 
  -2   0   2       35.28       46.75      1.52 o 
   0   0   2    10689.81     8961.18    192.30 o 
   2   0   2    19238.30    15715.91    509.67 o 
   4   0   2     1533.74     1529.38     13.29 o 
   6   0   2      991.00     1087.77      9.79 o 
   8   0   2       60.83       49.23      2.10 o 
  10   0   2        8.94        4.71      1.25 o 
  12   0   2      117.48      117.24      4.31 o 
  14   0   2        0.63        0.71      3.36 o 
 -15   1   2       83.87       85.59      3.22 o 
 -14   1   2       17.45       17.72      1.95 o 
 -13   1   2        0.66        0.01      1.37 o 
 -12   1   2       37.58       27.56      1.89 o 
 -11   1   2       33.75       39.18      1.81 o 
 -10   1   2      725.47      683.49      8.56 o 
  -9   1   2       63.66       77.66      1.66 o 
  -8   1   2       12.14       18.44      0.81 o 
  -7   1   2      160.32      150.12      1.31 o 
  -6   1   2      894.12      905.41      5.30 o 
  -5   1   2      121.19      174.75      1.26 o 
  -4   1   2     1773.36     1954.15     10.83 o 
  -3   1   2     3286.36     3395.30     18.54 o 
  -2   1   2    10369.78     9741.88    123.85 o 
  -1   1   2      537.28      503.04      2.61 o 
   0   1   2      518.64      601.03      4.73 o 
   1   1   2     8314.60     7890.01     57.50 o 
   2   1   2     2338.36     2384.23     12.65 o 
   3   1   2     6202.50     6292.53     36.37 o 
   4   1   2      771.91      764.81      4.85 o 
   5   1   2     3437.47     3873.11     23.49 o 
   6   1   2      332.22      392.95      2.80 o 
   7   1   2        1.81        4.74      0.45 o 
   8   1   2       35.30       31.07      0.75 o 
   9   1   2     1987.54     1972.06     13.34 o 
  10   1   2      355.27      316.71      3.50 o 
  11   1   2       33.60       33.93      2.08 o 
  12   1   2       82.03       84.57      2.67 o 
  13   1   2       28.56       24.60      2.81 o 
  14   1   2        1.33       -2.25      2.25 o 
  15   1   2      295.93      306.38      7.94 o 
 -15   2   2        0.78       -1.22      1.74 o 
 -14   2   2        4.17        6.50      1.68 o 
 -13   2   2      105.81       98.11      2.96 o 
 -12   2   2      108.61       91.38      2.72 o 
 -11   2   2      122.53      126.57      2.87 o 
 -10   2   2      195.87      187.26      3.76 o 
  -9   2   2        7.12        5.70      0.84 o 
  -8   2   2        1.37        3.56      0.50 o 
  -7   2   2      587.10      645.23      3.87 o 
  -6   2   2        2.11        2.93      0.34 o 
  -5   2   2       66.54       46.54      0.76 o 
  -4   2   2      106.05      111.48      0.98 o 
  -3   2   2     9604.55     9459.82     88.72 o 
  -2   2   2     3928.78     3818.58     22.04 o 
  -1   2   2     7485.49     6996.23     53.09 o 
   0   2   2    18779.04    18482.95     81.34 o 
   1   2   2       47.27       53.02      0.39 o 
   2   2   2     1266.23     1270.80      6.98 o 
   3   2   2     4178.70     4088.19     22.96 o 
   4   2   2     3991.59     4124.69     23.96 o 
   5   2   2      685.94      724.47      4.51 o 
   6   2   2     1314.02     1528.95      9.89 o 
   7   2   2      628.77      676.03      4.56 o 
   8   2   2      147.04      175.99      1.83 o 
   9   2   2       39.93       16.96      0.84 o 
  10   2   2      236.69      205.12      3.29 o 
  11   2   2       48.56       40.80      1.85 o 
  12   2   2       19.59       19.36      1.97 o 
  13   2   2        7.15        8.52      3.18 o 
  14   2   2       54.42       54.74      3.69 o 
  15   2   2      632.27      676.54     13.45 o 
 -15   3   2      107.16      101.24      3.47 o 
 -14   3   2        8.30        8.37      1.80 o 
 -13   3   2        0.04       -1.26      1.41 o 
 -12   3   2        0.28        0.33      1.32 o 
 -11   3   2       58.55       61.56      2.50 o 
 -10   3   2        0.20       -0.97      1.08 o 
  -9   3   2      118.52      142.25      2.33 o 
  -8   3   2       40.48       44.67      0.93 o 
  -7   3   2        7.87        4.81      0.68 o 
  -6   3   2       27.89       18.12      0.53 o 
  -5   3   2      984.56     1110.94      6.16 o 
  -4   3   2        0.03        1.89      0.27 o 
  -3   3   2      341.05      361.85      2.25 o 
  -2   3   2     1631.61     1580.11      9.49 o 
  -1   3   2    19389.99    16062.55    126.64 o 
   0   3   2       29.85       31.09      0.34 o 
   1   3   2        4.92        0.99      0.16 o 
   2   3   2      141.26      129.34      0.86 o 
   3   3   2       63.94       72.41      0.74 o 
   4   3   2      179.84      204.28      1.49 o 
   5   3   2      123.24      124.49      1.16 o 
   6   3   2      106.49      119.68      1.16 o 
   7   3   2      182.96      200.94      1.81 o 
   8   3   2      106.39      104.15      1.45 o 
   9   3   2      449.16      426.60      3.67 o 
  10   3   2      894.65      772.42      7.04 o 
  11   3   2       19.93       20.67      1.71 o 
  12   3   2      120.60       98.92      3.30 o 
  13   3   2        0.54       -1.70      2.19 o 
  14   3   2      184.75      191.78      6.07 o 
  15   3   2       11.05       22.33      2.62 o 
 -15   4   2       30.50       33.58      2.37 o 
 -14   4   2        1.03        2.57      2.45 o 
 -13   4   2       36.21       37.16      2.05 o 
 -12   4   2       13.72        9.83      1.46 o 
 -11   4   2       59.38       45.15      1.97 o 
 -10   4   2      705.90      685.16      8.58 o 
  -9   4   2        0.88        0.26      0.81 o 
  -8   4   2       50.98       48.87      1.34 o 
  -7   4   2      821.37      797.70      4.80 o 
  -6   4   2      105.70      145.46      1.20 o 
  -5   4   2      813.11      819.37      4.93 o 
  -4   4   2       49.74       40.84      0.77 o 
  -3   4   2       37.61       56.01      0.61 o 
  -2   4   2     1400.74     1421.69      7.86 o 
  -1   4   2    11994.37    11123.74     63.01 o 
   0   4   2    15674.77    13977.38    100.43 o 
   1   4   2     7307.29     7190.91     41.76 o 
   2   4   2       12.01        6.72      0.27 o 
   3   4   2      540.29      577.09      3.35 o 
   4   4   2      881.47     1025.47      6.01 o 
   5   4   2     1758.73     1906.59     11.35 o 
   6   4   2       36.60       53.05      0.78 o 
   7   4   2      223.49      215.23      1.72 o 
   8   4   2       21.66       24.48      0.76 o 
   9   4   2     1103.90      998.89      7.80 o 
  10   4   2      230.91      219.23      2.97 o 
  11   4   2       75.40       79.57      2.52 o 
  12   4   2      104.78      101.28      2.96 o 
  13   4   2       72.05       73.11      3.23 o 
  14   4   2        3.06       11.78      5.13 o 
  15   4   2       10.07        8.38      2.24 o 
 -15   5   2       35.38       34.11      2.37 o 
 -14   5   2        0.50       -1.51      1.71 o 
 -13   5   2      113.96      115.87      3.16 o 
 -12   5   2        7.66        8.23      1.46 o 
 -11   5   2      297.22      309.87      5.52 o 
 -10   5   2       49.95       33.64      1.67 o 
  -9   5   2      492.73      498.40      5.51 o 
  -8   5   2       87.61       92.76      1.42 o 
  -7   5   2      228.35      210.74      1.68 o 
  -6   5   2      544.39      608.76      3.75 o 
  -5   5   2       29.75       45.99      0.83 o 
  -4   5   2      501.58      524.57      3.25 o 
  -3   5   2      170.11      178.74      1.30 o 
  -2   5   2     3230.15     3003.86     16.99 o 
  -1   5   2     6500.70     6420.85     33.79 o 
   0   5   2     8686.57     8321.20     42.46 o 
   1   5   2     2039.39     2008.73     10.36 o 
   2   5   2     1459.63     1424.88      7.65 o 
   3   5   2       19.21       34.13      0.52 o 
   4   5   2      991.19     1208.35      6.83 o 
   5   5   2       81.09       55.26      0.74 o 
   6   5   2       55.59       62.65      0.86 o 
   7   5   2      260.12      271.27      2.04 o 
   8   5   2        8.41        8.32      0.59 o 
   9   5   2       96.74       82.85      1.52 o 
  10   5   2      295.74      286.04      3.51 o 
  11   5   2      317.19      306.28      4.41 o 
  12   5   2      172.81      169.65      3.74 o 
  13   5   2      174.76      164.27      5.44 o 
  14   5   2       16.41       17.10      2.69 o 
 -15   6   2       47.93       42.33      2.52 o 
 -14   6   2       42.12       39.37      2.53 o 
 -13   6   2       93.66       89.23      2.96 o 
 -12   6   2        1.20        1.81      1.39 o 
 -11   6   2      214.39      195.58      3.83 o 
 -10   6   2      113.07      116.57      2.76 o 
  -9   6   2      112.73      116.25      2.67 o 
  -8   6   2       23.13       15.81      0.80 o 
  -7   6   2       74.97       77.05      1.06 o 
  -6   6   2       98.00       92.73      1.10 o 
  -5   6   2      138.45      152.39      1.28 o 
  -4   6   2       46.14       46.30      0.67 o 
  -3   6   2     1723.76     1848.38     10.53 o 
  -2   6   2     1758.63     1970.36     10.88 o 
  -1   6   2     1576.78     1609.75      8.44 o 
   0   6   2      382.52      404.22      2.27 o 
   1   6   2     1074.51     1097.00      5.92 o 
   2   6   2      681.96      701.12      3.90 o 
   3   6   2       89.91       93.22      0.88 o 
   4   6   2     2684.33     2841.75     16.52 o 
   5   6   2       20.03       16.61      0.46 o 
   6   6   2        8.20       12.50      0.48 o 
   7   6   2      368.15      370.42      2.79 o 
   8   6   2     1189.73     1192.73      8.02 o 
   9   6   2       57.79       42.39      1.19 o 
  10   6   2      278.32      278.17      3.67 o 
  11   6   2       10.01        6.69      1.30 o 
  12   6   2       10.97       12.44      1.63 o 
  13   6   2      173.73      163.63     12.83 o 
  14   6   2       33.10       36.47      4.59 o 
 -15   7   2      191.09      204.06      4.55 o 
 -14   7   2       62.57       56.64      2.58 o 
 -13   7   2       46.41       46.33      2.32 o 
 -12   7   2        3.03        3.20      1.45 o 
 -11   7   2       16.63       14.73      1.52 o 
 -10   7   2        4.30        4.26      1.26 o 
  -9   7   2       24.57       30.89      1.45 o 
  -8   7   2     2017.15     1958.62     16.83 o 
  -7   7   2      822.45      846.40      5.47 o 
  -6   7   2      360.65      366.29      2.74 o 
  -5   7   2      179.44      166.88      1.39 o 
  -4   7   2        0.02        2.25      0.33 o 
  -3   7   2      237.36      219.54      1.54 o 
  -2   7   2      966.15     1108.77      6.18 o 
  -1   7   2      105.38       93.27      0.94 o 
   0   7   2      921.54     1013.98      5.69 o 
   1   7   2       77.06       54.74      0.59 o 
   2   7   2      383.58      434.56      2.55 o 
   3   7   2     2027.12     2144.93     11.80 o 
   4   7   2      462.61      498.62      3.15 o 
   5   7   2      477.84      587.09      3.69 o 
   6   7   2      108.32      121.53      1.20 o 
   7   7   2      423.02      405.36      3.40 o 
   8   7   2        0.16        0.44      0.61 o 
   9   7   2        3.25        4.72      0.77 o 
  10   7   2        0.12       -0.73      0.90 o 
  11   7   2       30.35       27.84      2.99 o 
  12   7   2      210.64      190.83      5.91 o 
  13   7   2      609.67      610.39      9.90 o 
  14   7   2      198.29      215.15      5.37 o 
 -14   8   2        1.55        2.65      1.74 o 
 -13   8   2      403.40      450.84      6.85 o 
 -12   8   2      150.56      150.94      3.51 o 
 -11   8   2       36.28       37.47      1.94 o 
 -10   8   2      833.18      792.72      8.83 o 
  -9   8   2      846.93      835.76      9.08 o 
  -8   8   2      262.97      245.45      3.36 o 
  -7   8   2      279.73      296.35      3.03 o 
  -6   8   2      315.34      311.54      2.43 o 
  -5   8   2       75.59       58.43      0.87 o 
  -4   8   2     3560.73     3860.91     21.75 o 
  -3   8   2     1553.37     1743.97      9.52 o 
  -2   8   2       19.65       24.49      0.48 o 
  -1   8   2     1325.56     1494.26      7.92 o 
   0   8   2     5008.25     5041.41     27.28 o 
   1   8   2     1465.81     1659.76      8.97 o 
   2   8   2        1.17        1.20      0.27 o 
   3   8   2      209.88      243.45      1.63 o 
   4   8   2      287.09      294.49      2.11 o 
   5   8   2     1949.09     2175.94     12.48 o 
   6   8   2       77.25       74.99      0.96 o 
   7   8   2        0.02        0.58      0.53 o 
   8   8   2      142.99      158.35      1.97 o 
   9   8   2      100.65       95.91      1.78 o 
  10   8   2      150.85      147.40      2.27 o 
  11   8   2      358.98      338.30      5.43 o 
  12   8   2       34.49       29.80      2.30 o 
  13   8   2      175.22      187.70      5.42 o 
  14   8   2        0.66        1.13      1.90 o 
 -14   9   2       25.21       28.93      2.25 o 
 -13   9   2       23.81       20.96      3.75 o 
 -12   9   2      134.54      139.95      4.16 o 
 -11   9   2       33.75       30.61      2.17 o 
 -10   9   2      953.99      943.11     10.24 o 
  -9   9   2      116.18      111.35      2.74 o 
  -8   9   2       83.84       89.85      2.05 o 
  -7   9   2     1147.50     1017.80      8.35 o 
  -6   9   2        1.21       -0.10      0.43 o 
  -5   9   2      253.34      252.50      1.99 o 
  -4   9   2      338.41      372.79      2.40 o 
  -3   9   2     1187.60     1293.59      7.18 o 
  -2   9   2      140.97      177.19      1.35 o 
  -1   9   2     3372.77     3426.85     18.23 o 
   0   9   2     1261.52     1305.87      6.98 o 
   1   9   2       42.32       41.69      0.56 o 
   2   9   2        3.31        1.63      0.30 o 
   3   9   2        0.09        0.22      0.29 o 
   4   9   2      159.52      149.08      1.34 o 
   5   9   2       59.13       65.60      0.90 o 
   6   9   2        3.05        2.53      0.47 o 
   7   9   2      126.35      119.74      1.63 o 
   8   9   2      104.32       72.49      1.48 o 
   9   9   2      437.08      398.51      4.15 o 
  10   9   2       67.03       66.73      1.75 o 
  11   9   2       26.53       27.29      1.87 o 
  12   9   2       45.17       48.40      2.76 o 
  13   9   2       51.06       45.00      2.82 o 
  14   9   2       19.70       16.31      2.45 o 
 -14  10   2        2.26        0.08      1.81 o 
 -13  10   2      506.77      549.85      7.91 o 
 -12  10   2       56.30       51.31      2.39 o 
 -11  10   2        6.20        4.12      1.25 o 
 -10  10   2       44.09       49.43      1.89 o 
  -9  10   2      705.55      664.49      8.49 o 
  -8  10   2      728.67      728.75      9.02 o 
  -7  10   2      375.86      399.22      4.65 o 
  -6  10   2      364.20      327.63      2.94 o 
  -5  10   2       76.83       64.57      0.93 o 
  -4  10   2      591.82      620.15      3.84 o 
  -3  10   2       55.91       78.81      0.86 o 
  -2  10   2      214.69      220.91      1.62 o 
  -1  10   2      102.23       94.28      0.90 o 
   0  10   2        0.76        4.19      0.36 o 
   1  10   2      306.88      280.85      1.85 o 
   2  10   2      261.03      267.46      1.75 o 
   3  10   2      667.65      706.31      4.09 o 
   4  10   2      345.38      358.76      2.39 o 
   5  10   2       13.99        9.48      0.49 o 
   6  10   2       47.15       40.21      0.94 o 
   7  10   2       16.26       14.08      0.75 o 
   8  10   2        6.57        8.18      0.84 o 
   9  10   2       23.44       21.97      1.11 o 
  10  10   2       34.38       28.51      1.34 o 
  11  10   2       17.64       17.02      1.53 o 
  12  10   2       26.50       28.22      2.81 o 
  13  10   2        0.80       -0.41      1.97 o 
  14  10   2        0.57        0.23      2.07 o 
 -14  11   2       76.15       82.56      3.71 o 
 -13  11   2       40.32       44.32      2.58 o 
 -12  11   2       24.17       19.75      1.85 o 
 -11  11   2        2.89        0.21      1.29 o 
 -10  11   2       90.04       85.45      2.39 o 
  -9  11   2       65.92       62.65      3.27 o 
  -8  11   2      474.63      463.45      6.32 o 
  -7  11   2      847.57      872.83      8.85 o 
  -6  11   2      336.18      327.20      3.27 o 
  -5  11   2      195.28      184.12      1.74 o 
  -4  11   2       75.43       82.70      0.98 o 
  -3  11   2      550.04      601.59      3.74 o 
  -2  11   2      365.83      386.06      2.63 o 
  -1  11   2      226.76      266.84      1.69 o 
   0  11   2      447.25      531.01      3.11 o 
   1  11   2      211.81      238.66      1.67 o 
   2  11   2      356.29      390.20      2.41 o 
   3  11   2       85.69       81.51      0.94 o 
   4  11   2      197.77      182.17      1.48 o 
   5  11   2        5.14        1.84      0.48 o 
   6  11   2       73.15       62.81      1.30 o 
   7  11   2      336.49      314.48      3.07 o 
   8  11   2      139.46      131.92      2.10 o 
   9  11   2       63.60       50.33      1.84 o 
  10  11   2       15.04       17.22      1.45 o 
  11  11   2       43.59       37.06      1.99 o 
  12  11   2      184.26      176.90      4.00 o 
  13  11   2        3.59        2.02      3.40 o 
 -13  12   2        0.10        0.06      1.67 o 
 -12  12   2       40.85       42.67      2.14 o 
 -11  12   2       27.06       32.48      2.43 o 
 -10  12   2       21.12       18.61      1.68 o 
  -9  12   2      860.52      814.17     10.19 o 
  -8  12   2      730.52      752.61      9.38 o 
  -7  12   2      222.58      199.98      3.28 o 
  -6  12   2      550.52      527.05      5.35 o 
  -5  12   2      871.12      905.42      6.80 o 
  -4  12   2      160.98      181.96      1.65 o 
  -3  12   2        5.46       12.82      0.53 o 
  -2  12   2      106.95      101.77      1.04 o 
  -1  12   2       91.22       82.81      1.10 o 
   0  12   2      657.25      681.05      3.90 o 
   1  12   2       11.32       21.12      0.53 o 
   2  12   2        0.46        4.16      0.40 o 
   3  12   2     1326.97     1268.83      7.34 o 
   4  12   2     1335.56     1166.40      7.37 o 
   5  12   2        9.00       17.80      0.67 o 
   6  12   2      178.47      171.75      2.04 o 
   7  12   2       16.96       25.70      1.03 o 
   8  12   2        5.17        2.00      0.85 o 
   9  12   2       11.85       11.63      1.22 o 
  10  12   2        0.48       -0.57      1.32 o 
  11  12   2       39.17       38.45      1.93 o 
  12  12   2        3.13        2.31      1.70 o 
  13  12   2      275.40      277.34      6.16 o 
 -13  13   2       39.23       35.54      2.34 o 
 -12  13   2       46.82       40.51      2.06 o 
 -11  13   2      153.00      164.83      3.35 o 
 -10  13   2       67.75       69.14      2.69 o 
  -9  13   2        2.32        2.35      1.41 o 
  -8  13   2      131.88      132.90      3.09 o 
  -7  13   2      303.15      309.68      4.82 o 
  -6  13   2       11.55        4.23      1.10 o 
  -5  13   2       56.53       49.87      1.36 o 
  -4  13   2      387.46      378.89      3.41 o 
  -3  13   2       28.56       21.18      0.73 o 
  -2  13   2      255.54      257.88      1.96 o 
  -1  13   2      651.24      703.44      4.47 o 
   0  13   2     2537.90     2497.08     13.94 o 
   1  13   2        0.08        0.17      0.43 o 
   2  13   2      233.79      249.98      1.96 o 
   3  13   2     1116.94     1088.42      7.55 o 
   4  13   2      946.18      960.61      7.04 o 
   5  13   2      337.11      310.14      2.97 o 
   6  13   2      210.54      192.84      2.36 o 
   7  13   2      273.79      260.05      3.07 o 
   8  13   2       39.65       33.95      1.40 o 
   9  13   2      223.64      234.40      3.80 o 
  10  13   2        0.21       -0.80      1.36 o 
  11  13   2       22.75       18.52      1.61 o 
  12  13   2      216.01      197.11      4.33 o 
  13  13   2        0.01       -1.23      2.04 o 
 -13  14   2       53.98       59.06      3.23 o 
 -12  14   2       40.73       41.88      2.84 o 
 -11  14   2        1.14       -0.39      1.54 o 
 -10  14   2        7.47        5.07      1.50 o 
  -9  14   2      239.19      238.51      5.54 o 
  -8  14   2       44.75       40.14      1.99 o 
  -7  14   2       76.60       98.26      2.67 o 
  -6  14   2     1035.15      967.69     10.55 o 
  -5  14   2     1182.02     1142.64     12.09 o 
  -4  14   2      703.64      703.39      7.30 o 
  -3  14   2     1180.41     1238.04      9.31 o 
  -2  14   2      163.20      155.30      1.62 o 
  -1  14   2        1.08        1.23      0.61 o 
   0  14   2     2150.17     2179.16     14.47 o 
   1  14   2        2.58       -0.44      0.44 o 
   2  14   2      353.76      350.21      3.03 o 
   3  14   2      268.18      237.67      2.44 o 
   4  14   2      143.78      127.37      1.73 o 
   5  14   2      441.43      407.85      3.90 o 
   6  14   2       77.71       90.88      1.67 o 
   7  14   2      700.34      712.93      6.59 o 
   8  14   2      475.86      473.10      6.11 o 
   9  14   2        6.16        6.83      1.50 o 
  10  14   2       65.75       67.87      2.65 o 
  11  14   2       58.43       61.06      2.34 o 
  12  14   2       39.51       36.05      2.63 o 
 -12  15   2       54.01       43.14      2.21 o 
 -11  15   2       13.68       17.50      1.83 o 
 -10  15   2      345.66      371.81      5.95 o 
  -9  15   2      123.89      113.08      3.11 o 
  -8  15   2      152.60      155.49      3.43 o 
  -7  15   2        0.06       -1.25      1.25 o 
  -6  15   2       50.34       50.86      2.66 o 
  -5  15   2      175.62      154.89      2.90 o 
  -4  15   2      106.74       85.14      1.69 o 
  -3  15   2      499.64      453.98      4.35 o 
  -2  15   2       11.75        7.35      0.69 o 
  -1  15   2      254.82      225.18      2.67 o 
   0  15   2      295.09      339.57      3.28 o 
   1  15   2       50.39       48.34      1.65 o 
   2  15   2        0.39        1.76      0.63 o 
   3  15   2        0.14       -0.52      0.63 o 
   4  15   2       15.72       17.02      0.94 o 
   5  15   2       80.48       79.41      1.99 o 
   6  15   2      136.72      146.86      2.54 o 
   7  15   2     1004.51      948.10      9.72 o 
   8  15   2      211.97      225.38      3.70 o 
   9  15   2      157.90      164.38      4.40 o 
  10  15   2       30.90       32.53      2.12 o 
  11  15   2        4.97        3.52      1.70 o 
  12  15   2        0.64        1.23      1.76 o 
 -12  16   2       39.17       34.61      2.79 o 
 -11  16   2       50.58       53.42      2.59 o 
 -10  16   2        0.20        0.99      2.15 o 
  -9  16   2      190.33      193.90      4.34 o 
  -8  16   2      119.69      122.74      3.57 o 
  -7  16   2       86.72       99.90      2.85 o 
  -6  16   2      626.56      584.39      6.84 o 
  -5  16   2       44.09       33.90      1.79 o 
  -4  16   2      835.00      741.40      8.40 o 
  -3  16   2      227.88      262.64      4.77 o 
  -2  16   2        1.36       -0.96      0.96 o 
  -1  16   2      657.68      597.47      6.00 o 
   0  16   2       23.17       40.41      1.37 o 
   1  16   2        5.22        4.60      0.73 o 
   2  16   2       56.77       62.12      1.41 o 
   3  16   2       68.19       58.38      1.61 o 
   4  16   2      379.48      369.78      4.09 o 
   5  16   2      874.38      850.16      8.26 o 
   6  16   2        0.00       -1.03      1.03 o 
   7  16   2      599.72      596.74      7.22 o 
   8  16   2       60.51       61.65      2.42 o 
   9  16   2       36.13       33.45      2.53 o 
  10  16   2      386.30      393.09     10.62 o 
  11  16   2       33.88       38.35      3.01 o 
 -11  17   2       13.86       13.79      2.31 o 
 -10  17   2       35.33       33.10      2.25 o 
  -9  17   2        1.17        3.59      1.61 o 
  -8  17   2      130.99      144.85      3.49 o 
  -7  17   2       43.05       49.07      2.53 o 
  -6  17   2       43.39       36.40      1.92 o 
  -5  17   2       24.32       22.63      1.67 o 
  -4  17   2      401.59      384.77      5.62 o 
  -3  17   2      217.66      178.10      3.14 o 
  -2  17   2       59.33       56.01      2.02 o 
  -1  17   2      162.89      155.80      2.90 o 
   0  17   2      930.97      860.87      9.52 o 
   1  17   2     2115.17     2091.45     21.16 o 
   2  17   2      951.11      913.13      9.28 o 
   3  17   2       56.98       58.26      1.84 o 
   4  17   2      279.17      259.33      3.23 o 
   5  17   2       22.22       22.64      1.50 o 
   6  17   2       45.98       38.35      1.72 o 
   7  17   2      228.99      230.93      4.28 o 
   8  17   2        5.50        7.34      1.55 o 
   9  17   2        5.58        5.97      1.58 o 
  10  17   2      170.46      176.76      4.02 o 
  11  17   2       95.68      109.97      4.03 o 
 -11  18   2       29.92       28.15      3.25 o 
 -10  18   2       27.40       33.01      2.72 o 
  -9  18   2       53.68       59.66      2.61 o 
  -8  18   2        0.12       -1.38      1.50 o 
  -7  18   2       95.69       93.76      2.92 o 
  -6  18   2       17.29       18.12      1.72 o 
  -5  18   2       72.88       68.47      2.41 o 
  -4  18   2       35.62       28.27      1.79 o 
  -3  18   2      140.82      116.51      2.98 o 
  -2  18   2      158.96      139.72      2.95 o 
  -1  18   2        4.64        5.41      1.25 o 
   0  18   2       14.43       16.23      1.55 o 
   1  18   2      265.75      275.48      4.08 o 
   2  18   2      298.55      291.88      3.89 o 
   3  18   2       12.71       12.52      1.24 o 
   4  18   2      204.05      197.94      3.44 o 
   5  18   2        2.29        1.84      1.53 o 
   6  18   2      929.21      900.99     13.01 o 
   7  18   2        1.62        2.83      1.83 o 
   8  18   2        5.50        6.65      1.58 o 
   9  18   2       24.39       24.97      2.15 o 
  10  18   2       71.54       74.63      3.22 o 
 -10  19   2       42.71       38.32      3.44 o 
  -9  19   2        0.19        2.81      1.96 o 
  -8  19   2       27.50       30.56      2.58 o 
  -7  19   2       16.31       16.61      1.88 o 
  -6  19   2      288.79      281.21      4.86 o 
  -5  19   2       15.61       18.43      1.72 o 
  -4  19   2      103.93       96.36      2.79 o 
  -3  19   2        1.21        0.71      1.37 o 
  -2  19   2      173.53      175.39      3.58 o 
  -1  19   2        1.14       -1.34      1.34 o 
   0  19   2      484.01      476.85      6.68 o 
   1  19   2       13.90       15.48      1.44 o 
   2  19   2       47.61       52.96      2.77 o 
   3  19   2      173.59      162.11      3.45 o 
   4  19   2      272.71      269.50      5.38 o 
   5  19   2      148.76      139.19      3.81 o 
   6  19   2       28.53       29.76      2.42 o 
   7  19   2      127.08      134.81      4.05 o 
   8  19   2      394.25      404.09      7.49 o 
   9  19   2        1.76       -1.90      1.90 o 
  10  19   2       18.11       18.33      2.52 o 
  -9  20   2       97.18      105.32      4.81 o 
  -8  20   2      171.66      184.83      4.77 o 
  -7  20   2       42.23       39.95      2.66 o 
  -6  20   2      108.15      103.75      3.67 o 
  -5  20   2       55.88       73.44      2.76 o 
  -4  20   2       10.31       11.68      1.65 o 
  -3  20   2       16.99       21.27      1.81 o 
  -2  20   2      107.24      105.22      3.03 o 
  -1  20   2       56.52       46.54      2.78 o 
   0  20   2      167.90      164.00      3.49 o 
   1  20   2      693.05      690.42     10.38 o 
   2  20   2      216.70      224.16      4.83 o 
   3  20   2       64.64       61.87      2.89 o 
   4  20   2       26.25       22.99      3.09 o 
   5  20   2      262.06      266.52      5.62 o 
   6  20   2       98.15       92.95      3.78 o 
   7  20   2      172.28      161.59      5.57 o 
   8  20   2        1.03       -0.77      1.89 o 
   9  20   2      149.63      155.20      4.66 o 
  -9  21   2       54.52       56.69      3.94 o 
  -8  21   2      172.75      197.97      5.17 o 
  -7  21   2       69.54       67.20      3.27 o 
  -6  21   2       54.88       77.29      3.43 o 
  -5  21   2       57.29       55.26      2.89 o 
  -4  21   2      295.94      281.44      5.83 o 
  -3  21   2       80.96       85.51      3.70 o 
  -2  21   2      276.86      288.21      5.72 o 
  -1  21   2      373.41      369.62      7.94 o 
   0  21   2       26.78       30.85      2.38 o 
   1  21   2       54.13       51.55      2.69 o 
   2  21   2       14.35       14.61      2.00 o 
   3  21   2      155.72      159.47      4.22 o 
   4  21   2      251.69      257.80      5.74 o 
   5  21   2       24.19       25.75      2.31 o 
   6  21   2      283.36      272.96      5.79 o 
   7  21   2        2.91        1.97      2.67 o 
   8  21   2       28.97       19.43      2.48 o 
  -8  22   2       46.25       50.36      3.80 o 
  -7  22   2      160.15      161.22      4.62 o 
  -6  22   2       23.53       27.26      2.51 o 
  -5  22   2       53.05       55.04      3.26 o 
  -4  22   2        0.18        3.27      2.02 o 
  -3  22   2       74.36       85.83      3.51 o 
  -2  22   2        0.13        1.02      2.01 o 
  -1  22   2       26.38       28.13      2.28 o 
   0  22   2      571.62      556.86      9.09 o 
   1  22   2        0.68       -1.11      1.87 o 
   2  22   2      240.86      265.16      6.43 o 
   3  22   2        6.33       11.91      2.14 o 
   4  22   2        5.18        5.52      2.01 o 
   5  22   2       61.38       60.46      3.06 o 
   6  22   2       60.73       65.81      3.23 o 
   7  22   2       62.91       60.07      3.27 o 
  -7  23   2       94.00      119.59      5.13 o 
  -6  23   2      158.32      169.55      4.78 o 
  -5  23   2        3.14        1.36      2.27 o 
  -4  23   2       11.72       18.20      2.37 o 
  -3  23   2        0.16        0.61      1.83 o 
  -2  23   2        3.57        2.67      1.97 o 
  -1  23   2        0.00       -1.76      1.76 o 
   0  23   2      138.17      163.23      4.46 o 
   1  23   2       62.82       67.11      5.99 o 
   2  23   2       33.52       31.07      2.55 o 
   3  23   2        4.69        1.09      1.94 o 
   4  23   2       21.98       23.71      2.44 o 
   5  23   2       68.59       73.38      3.53 o 
   6  23   2       67.96       77.44      4.74 o 
  -5  24   2        0.11       -2.92      2.92 o 
  -4  24   2       11.69        8.82      2.31 o 
  -3  24   2        0.04       -1.88      1.92 o 
  -2  24   2      166.18      173.83      4.73 o 
  -1  24   2       19.88       20.14      2.31 o 
   0  24   2       54.78       49.66      3.45 o 
   1  24   2        1.70        2.00      2.04 o 
   2  24   2        0.09       -0.35      1.97 o 
   3  24   2       11.77       11.27      2.18 o 
   4  24   2        2.93        3.33      2.12 o 
   5  24   2        6.60        6.56      2.24 o 
  -3  25   2       41.88       46.57      3.89 o 
  -2  25   2        0.22        3.82      2.04 o 
  -1  25   2       17.14       23.30      2.55 o 
   0  25   2        0.12       -0.83      1.96 o 
   1  25   2        1.01        1.85      2.08 o 
   2  25   2       23.95       17.97      2.52 o 
   3  25   2       79.50       82.82      3.73 o 
 -15   0   3       35.40       31.52      3.19 o 
 -13   0   3      195.72      189.72      5.56 o 
 -11   0   3      102.88       92.44      3.75 o 
  -9   0   3      114.25       60.71      2.66 o 
  -7   0   3     1959.73     2004.02     18.95 o 
  -5   0   3     2264.65     2465.77     22.82 o 
  -3   0   3      870.69      928.75     11.90 o 
  -1   0   3     5045.90     4931.68     43.93 o 
   1   0   3     3134.45     3011.71     36.62 o 
   3   0   3      759.86      913.85      7.11 o 
   5   0   3      895.56     1054.52      9.40 o 
   7   0   3     2889.28     2928.17     25.37 o 
   9   0   3      994.03     1114.52     11.14 o 
  11   0   3       78.99       67.23      2.91 o 
  13   0   3       28.51       27.42      4.07 o 
  15   0   3      318.11      353.74      7.15 o 
 -15   1   3        4.92        6.93      1.83 o 
 -14   1   3       13.48       15.21      1.90 o 
 -13   1   3       59.60       83.33      2.74 o 
 -12   1   3      291.66      286.58      5.03 o 
 -11   1   3       92.62       80.62      3.57 o 
 -10   1   3      197.03      184.09      3.36 o 
  -9   1   3       32.45       25.49      1.18 o 
  -8   1   3      815.02      808.47      5.63 o 
  -7   1   3       18.28       29.24      1.31 o 
  -6   1   3      774.22      850.72      5.71 o 
  -5   1   3      303.05      383.22      3.61 o 
  -4   1   3      218.12      224.82      1.78 o 
  -3   1   3     1894.83     1903.71     12.90 o 
  -2   1   3     2970.03     2833.22     20.34 o 
  -1   1   3       31.41       19.23      0.68 o 
   0   1   3     6616.69     6361.13     97.38 o 
   1   1   3     2733.19     2773.59     19.04 o 
   2   1   3     1543.66     1593.92      9.48 o 
   3   1   3       96.66       83.14      0.65 o 
   4   1   3     1249.49     1428.91      7.99 o 
   5   1   3      715.69      869.41      5.19 o 
   6   1   3     2708.43     2771.36     16.97 o 
   7   1   3       32.25       28.54      0.79 o 
   8   1   3      684.57      695.25      5.09 o 
   9   1   3      351.11      344.66      2.99 o 
  10   1   3        4.82        2.40      0.79 o 
  11   1   3       61.93       63.05      1.83 o 
  12   1   3       10.18        7.14      2.19 o 
  13   1   3       44.59       38.14      2.13 o 
  14   1   3       56.41       59.50      2.91 o 
  15   1   3        7.01        8.58      1.55 o 
 -15   2   3      157.35      178.87      4.21 o 
 -14   2   3      112.37      139.96      3.58 o 
 -13   2   3       50.62       39.42      2.19 o 
 -12   2   3      221.93      240.82      4.31 o 
 -11   2   3        1.42        0.95      1.21 o 
 -10   2   3        3.28        7.69      1.11 o 
  -9   2   3      626.14      662.32      6.46 o 
  -8   2   3      849.03      789.00      5.76 o 
  -7   2   3     1468.58     1553.88      9.81 o 
  -6   2   3     1278.76     1355.66      8.55 o 
  -5   2   3        6.08        4.93      0.41 o 
  -4   2   3     1867.83     1877.06     11.79 o 
  -3   2   3     4001.31     4109.91     25.51 o 
  -2   2   3      164.33      179.28      1.63 o 
  -1   2   3      601.88      703.96      4.20 o 
   0   2   3     2782.07     2785.22     18.36 o 
   1   2   3     1379.58     1555.76     11.32 o 
   2   2   3       30.78       19.16      0.38 o 
   3   2   3     2435.43     2599.86     14.59 o 
   4   2   3      429.66      480.90      2.78 o 
   5   2   3      152.52      193.74      1.45 o 
   6   2   3     1503.58     1565.36      9.47 o 
   7   2   3       14.89       28.15      0.87 o 
   8   2   3      232.54      215.88      2.07 o 
   9   2   3      186.85      189.76      2.55 o 
  10   2   3       11.85        9.67      0.87 o 
  11   2   3      230.83      233.37      3.21 o 
  12   2   3      198.40      212.66      4.70 o 
  13   2   3        5.99        4.84      1.58 o 
  14   2   3      137.42      126.45      3.22 o 
 -15   3   3       31.56       42.62      2.50 o 
 -14   3   3       91.44       94.29      3.14 o 
 -13   3   3       10.24       14.01      1.72 o 
 -12   3   3       15.13       13.40      1.56 o 
 -11   3   3      209.52      189.42      3.60 o 
 -10   3   3        2.48        3.11      1.10 o 
  -9   3   3      182.39      219.49      2.89 o 
  -8   3   3        0.07       -0.50      0.50 o 
  -7   3   3      189.47      171.35      3.07 o 
  -6   3   3      182.04      219.78      2.85 o 
  -5   3   3     2043.44     2265.96     13.80 o 
  -4   3   3      205.12      216.72      2.15 o 
  -3   3   3      794.61      759.12      4.59 o 
  -2   3   3     1468.25     1366.52      8.27 o 
  -1   3   3     1255.04     1214.75      6.71 o 
   0   3   3    17086.03    14930.45    213.75 o 
   1   3   3     2407.52     2466.28     14.15 o 
   2   3   3     3149.57     3216.59     18.35 o 
   3   3   3     1282.16     1219.10      7.16 o 
   4   3   3       85.92       67.27      0.72 o 
   5   3   3       20.99       20.06      0.65 o 
   6   3   3      830.34      974.42      5.83 o 
   7   3   3       39.05       48.13      0.96 o 
   8   3   3        3.20        0.87      0.53 o 
   9   3   3     1894.04     1976.75     13.46 o 
  10   3   3       60.15       48.72      1.28 o 
  11   3   3     1046.48     1029.52     12.90 o 
  12   3   3       49.69       49.71      2.30 o 
  13   3   3      188.84      225.89      4.42 o 
  14   3   3       66.34       62.44      2.73 o 
 -15   4   3       39.72       52.45      2.86 o 
 -14   4   3      223.74      238.89      4.71 o 
 -13   4   3        0.38       -1.12      1.44 o 
 -12   4   3       27.70       29.80      1.81 o 
 -11   4   3       28.33       18.35      1.50 o 
 -10   4   3      472.83      475.96      7.62 o 
  -9   4   3     1157.33     1081.87      9.96 o 
  -8   4   3       59.53       59.05      1.51 o 
  -7   4   3      883.88      943.60      5.76 o 
  -6   4   3       60.13       59.34      0.84 o 
  -5   4   3      574.10      607.33      4.15 o 
  -4   4   3      420.27      440.08      3.98 o 
  -3   4   3     4179.48     4437.84     25.70 o 
  -2   4   3     1898.37     2116.52     12.00 o 
  -1   4   3        0.54        1.82      0.21 o 
   0   4   3     1369.40     1244.54      7.20 o 
   1   4   3     4195.85     4026.05     22.91 o 
   2   4   3      166.84      177.28      1.22 o 
   3   4   3      138.95      156.66      1.17 o 
   4   4   3        0.63        2.91      0.28 o 
   5   4   3       16.78       12.70      0.42 o 
   6   4   3      875.89      885.82      5.17 o 
   7   4   3        1.14        5.70      0.47 o 
   8   4   3      905.53      916.61      6.31 o 
   9   4   3      653.95      622.39      4.78 o 
  10   4   3        4.33        4.25      0.79 o 
  11   4   3      188.55      194.88      3.14 o 
  12   4   3      126.87      129.75      5.26 o 
  13   4   3      129.55      139.40      3.60 o 
  14   4   3      510.44      592.08      7.81 o 
 -15   5   3       62.02       58.01      3.17 o 
 -14   5   3        5.99        7.80      1.77 o 
 -13   5   3        4.17        5.02      1.55 o 
 -12   5   3       31.92       24.08      1.72 o 
 -11   5   3       65.57       74.32      2.47 o 
 -10   5   3        5.44        9.06      1.21 o 
  -9   5   3       57.68       53.53      1.66 o 
  -8   5   3     1673.16     1590.92     12.41 o 
  -7   5   3       25.85       11.60      0.53 o 
  -6   5   3       97.53       61.05      0.90 o 
  -5   5   3     1427.22     1522.13      9.47 o 
  -4   5   3     2287.76     2425.28     14.67 o 
  -3   5   3      827.32      835.99      5.10 o 
  -2   5   3      286.34      270.43      1.77 o 
  -1   5   3      882.83      843.01      4.76 o 
   0   5   3      439.37      457.99      2.72 o 
   1   5   3       41.83       49.37      0.67 o 
   2   5   3      104.45       87.92      0.75 o 
   3   5   3      792.23      832.60      4.84 o 
   4   5   3     1004.22     1135.94      6.74 o 
   5   5   3       39.11       55.92      0.72 o 
   6   5   3       47.94       50.40      0.82 o 
   7   5   3        8.44       10.78      0.55 o 
   8   5   3     1104.20     1094.35      6.85 o 
   9   5   3      157.75      125.89      1.61 o 
  10   5   3      265.37      267.96      3.01 o 
  11   5   3        0.19       -0.22      0.97 o 
  12   5   3     1249.89     1226.97     13.70 o 
  13   5   3        0.27        1.78      1.46 o 
  14   5   3      446.68      487.46      6.78 o 
 -15   6   3      240.74      237.94      4.95 o 
 -14   6   3       47.42       45.88      2.52 o 
 -13   6   3      134.14      141.16      3.88 o 
 -12   6   3      241.60      252.04      6.18 o 
 -11   6   3       37.10       35.60      1.92 o 
 -10   6   3       21.15       32.97      1.77 o 
  -9   6   3       81.85       87.64      2.04 o 
  -8   6   3      875.49      815.64      7.15 o 
  -7   6   3      184.80      179.16      1.70 o 
  -6   6   3       46.16       69.97      0.98 o 
  -5   6   3     1324.25     1419.97      8.56 o 
  -4   6   3     3106.60     3523.05     19.96 o 
  -3   6   3        4.40       13.23      0.43 o 
  -2   6   3     3259.19     3775.69     21.30 o 
  -1   6   3     1799.11     1964.23     11.11 o 
   0   6   3     1111.33     1244.76      7.12 o 
   1   6   3     1206.17     1200.36      7.03 o 
   2   6   3      980.16     1094.87      6.27 o 
   3   6   3      428.20      462.61      2.93 o 
   4   6   3        5.32        7.66      0.35 o 
   5   6   3      999.02     1061.06      6.23 o 
   6   6   3      260.36      231.87      1.77 o 
   7   6   3      226.27      221.07      1.90 o 
   8   6   3      309.43      296.96      2.36 o 
   9   6   3      567.22      536.90      4.23 o 
  10   6   3      409.15      378.21      4.32 o 
  11   6   3       14.35       19.59      1.22 o 
  12   6   3       51.40       39.90      1.89 o 
  13   6   3        8.56       14.69      1.64 o 
  14   6   3       12.39       13.43      2.22 o 
 -15   7   3      354.65      383.32      7.83 o 
 -14   7   3      225.13      267.68      5.02 o 
 -13   7   3        1.57        2.86      1.55 o 
 -12   7   3      735.96      769.93      9.95 o 
 -11   7   3       40.36       44.80      2.05 o 
 -10   7   3      469.57      485.52      6.97 o 
  -9   7   3      270.75      266.03      3.28 o 
  -8   7   3     1473.24     1465.27     12.13 o 
  -7   7   3      691.31      671.71      4.96 o 
  -6   7   3        9.49       11.46      0.53 o 
  -5   7   3     1844.85     1950.89     11.99 o 
  -4   7   3       36.51       33.58      0.70 o 
  -3   7   3     1148.62     1165.22      6.84 o 
  -2   7   3      909.64      897.53      5.46 o 
  -1   7   3      155.64      225.21      1.47 o 
   0   7   3      201.81      224.70      1.44 o 
   1   7   3      107.30      143.64      1.00 o 
   2   7   3       10.78       12.69      0.41 o 
   3   7   3       16.29       14.85      0.49 o 
   4   7   3       43.61       56.81      0.75 o 
   5   7   3      198.57      186.83      1.52 o 
   6   7   3        7.35       12.86      0.49 o 
   7   7   3      312.30      260.90      2.25 o 
   8   7   3      111.48      101.86      1.37 o 
   9   7   3       19.08       22.96      0.88 o 
  10   7   3       29.74       19.86      1.18 o 
  11   7   3      721.41      710.34      7.21 o 
  12   7   3        7.17        9.18      1.40 o 
  13   7   3        0.25        0.64      1.44 o 
  14   7   3       23.60       19.49      1.83 o 
 -14   8   3        1.74        0.69      1.68 o 
 -13   8   3      124.71      117.14      3.86 o 
 -12   8   3      909.71      927.40     11.59 o 
 -11   8   3      182.90      189.19      4.03 o 
 -10   8   3       83.03       89.88      2.39 o 
  -9   8   3        0.77        1.38      0.96 o 
  -8   8   3      104.92      106.41      2.12 o 
  -7   8   3       48.59       43.84      1.24 o 
  -6   8   3      306.04      326.76      2.45 o 
  -5   8   3      127.73      118.15      1.17 o 
  -4   8   3      661.13      677.73      4.20 o 
  -3   8   3     1033.98     1198.38      7.11 o 
  -2   8   3      382.52      423.22      2.80 o 
  -1   8   3      295.25      213.80      1.48 o 
   0   8   3      339.41      325.22      1.94 o 
   1   8   3      111.50      117.99      1.00 o 
   2   8   3       63.81       72.78      0.74 o 
   3   8   3       68.27       63.54      0.72 o 
   4   8   3     1136.92     1213.86      7.27 o 
   5   8   3      382.37      378.91      2.54 o 
   6   8   3      205.85      215.23      1.72 o 
   7   8   3       14.37       15.73      0.71 o 
   8   8   3        4.02        2.20      0.65 o 
   9   8   3      167.16      130.03      1.80 o 
  10   8   3       70.84       59.42      1.62 o 
  11   8   3       39.29       41.37      1.57 o 
  12   8   3      112.96      119.81      2.64 o 
  13   8   3       13.28       13.34      1.66 o 
  14   8   3      258.57      278.99      5.35 o 
 -14   9   3        5.80        2.88      1.72 o 
 -13   9   3       44.39       43.02      2.32 o 
 -12   9   3      191.92      186.27      5.92 o 
 -11   9   3      425.47      427.21      6.36 o 
 -10   9   3      235.69      234.49      3.73 o 
  -9   9   3        1.14       -0.13      1.09 o 
  -8   9   3      620.37      609.36      6.52 o 
  -7   9   3        0.02        0.18      0.77 o 
  -6   9   3      468.72      432.59      3.30 o 
  -5   9   3        9.13        8.54      0.46 o 
  -4   9   3        4.84       14.12      0.48 o 
  -3   9   3     1796.93     1933.95     10.61 o 
  -2   9   3      610.40      599.25      3.73 o 
  -1   9   3        4.24        8.26      0.35 o 
   0   9   3     3514.65     3863.21     21.14 o 
   1   9   3     2375.10     2353.41     13.76 o 
   2   9   3      142.63      163.96      1.24 o 
   3   9   3       44.95       39.61      0.63 o 
   4   9   3      322.43      362.57      2.44 o 
   5   9   3       16.69       26.11      0.60 o 
   6   9   3      235.00      264.31      2.07 o 
   7   9   3       86.66       87.48      1.19 o 
   8   9   3       90.02       86.41      1.40 o 
   9   9   3      161.65      133.29      2.37 o 
  10   9   3      108.80       96.65      1.94 o 
  11   9   3       19.18       15.91      1.25 o 
  12   9   3      102.06      104.97      2.53 o 
  13   9   3      262.66      284.65      5.24 o 
  14   9   3      155.03      173.94      4.18 o 
 -14  10   3        3.89        3.36      2.01 o 
 -13  10   3      196.06      227.07      4.55 o 
 -12  10   3        3.70        1.89      1.58 o 
 -11  10   3       10.76        9.34      1.41 o 
 -10  10   3       55.62       48.51      2.77 o 
  -9  10   3      282.32      274.27      4.44 o 
  -8  10   3      280.87      272.08      3.63 o 
  -7  10   3      399.61      381.88      4.50 o 
  -6  10   3        3.63        3.91      0.65 o 
  -5  10   3      224.16      208.37      1.73 o 
  -4  10   3        3.92        3.84      0.40 o 
  -3  10   3       24.09       21.71      0.53 o 
  -2  10   3      139.87      116.83      1.11 o 
  -1  10   3       49.53       47.43      0.64 o 
   0  10   3        4.88       15.83      0.51 o 
   1  10   3      403.28      364.26      2.42 o 
   2  10   3     1332.57     1352.71      7.69 o 
   3  10   3      688.56      659.32      3.94 o 
   4  10   3      103.35       98.42      1.03 o 
   5  10   3        0.01       -0.42      0.42 o 
   6  10   3     1266.34     1305.69      8.01 o 
   7  10   3       68.45       60.38      1.37 o 
   8  10   3      593.49      587.50      5.24 o 
   9  10   3      226.54      208.68      2.70 o 
  10  10   3       23.19       16.01      1.06 o 
  11  10   3        2.90        1.91      1.07 o 
  12  10   3       58.17       48.87      1.93 o 
  13  10   3      132.53      131.96      6.05 o 
 -14  11   3        1.83        0.04      1.99 o 
 -13  11   3       49.64       52.83      2.56 o 
 -12  11   3       45.57       47.99      2.94 o 
 -11  11   3        1.00       -1.28      1.28 o 
 -10  11   3      126.25      104.94      2.53 o 
  -9  11   3        0.00       -0.91      1.28 o 
  -8  11   3       52.91       45.62      1.73 o 
  -7  11   3       48.59       42.34      1.52 o 
  -6  11   3       45.64       46.30      1.24 o 
  -5  11   3      984.30     1014.45      6.91 o 
  -4  11   3        6.57        7.08      0.46 o 
  -3  11   3        1.26        0.19      0.39 o 
  -2  11   3     1090.16     1162.50      6.94 o 
  -1  11   3     1198.13     1253.48      6.77 o 
   0  11   3       23.24       38.76      0.66 o 
   1  11   3      860.74      955.78      5.58 o 
   2  11   3      704.96      777.39      4.51 o 
   3  11   3      652.78      714.64      4.28 o 
   4  11   3        2.33        2.71      0.42 o 
   5  11   3        5.59        2.97      0.48 o 
   6  11   3        3.96        0.33      0.51 o 
   7  11   3      162.99      155.47      1.76 o 
   8  11   3       42.69       32.78      1.13 o 
   9  11   3        2.49        1.17      0.88 o 
  10  11   3      195.62      191.14      2.67 o 
  11  11   3        3.57        3.10      1.12 o 
  12  11   3       21.18       23.17      2.31 o 
  13  11   3       23.25       17.46      2.31 o 
 -13  12   3        4.69        1.59      2.04 o 
 -12  12   3       94.48       96.30      2.78 o 
 -11  12   3       46.33       36.03      1.84 o 
 -10  12   3       13.45       12.45      1.59 o 
  -9  12   3        3.79        2.54      1.34 o 
  -8  12   3      667.26      699.98      8.87 o 
  -7  12   3        2.56        4.22      1.01 o 
  -6  12   3      682.17      662.91      7.45 o 
  -5  12   3        1.36        0.60      0.63 o 
  -4  12   3     1005.23      980.83      6.47 o 
  -3  12   3       56.09       53.87      0.90 o 
  -2  12   3        0.99        1.63      0.47 o 
  -1  12   3       55.79       48.15      0.78 o 
   0  12   3        5.67        7.63      0.40 o 
   1  12   3        3.57        4.29      0.43 o 
   2  12   3      136.56      157.68      1.31 o 
   3  12   3      363.66      377.52      2.70 o 
   4  12   3       36.82       26.66      0.67 o 
   5  12   3       44.85       37.20      0.89 o 
   6  12   3      374.22      348.40      3.05 o 
   7  12   3      951.48      898.47      7.49 o 
   8  12   3      175.74      163.83      2.20 o 
   9  12   3      192.57      200.95      2.94 o 
  10  12   3       32.05       29.39      1.42 o 
  11  12   3       82.37       82.08      2.67 o 
  12  12   3       42.73       49.54      2.89 o 
  13  12   3       19.13       22.41      2.52 o 
 -13  13   3       51.82       47.61      2.99 o 
 -12  13   3        0.15       -1.04      1.59 o 
 -11  13   3        3.68        4.68      1.40 o 
 -10  13   3       87.52       77.98      2.75 o 
  -9  13   3      133.13      130.08      3.45 o 
  -8  13   3      491.06      490.84      8.40 o 
  -7  13   3        0.26       -1.01      1.01 o 
  -6  13   3      110.90       94.61      2.22 o 
  -5  13   3      835.59      799.67      7.06 o 
  -4  13   3      104.79       97.12      1.63 o 
  -3  13   3       73.61       95.84      1.47 o 
  -2  13   3      124.06       94.51      1.19 o 
  -1  13   3      378.14      372.66      2.69 o 
   0  13   3        0.06        0.95      0.40 o 
   1  13   3      320.40      318.40      2.47 o 
   2  13   3      408.75      360.05      2.68 o 
   3  13   3      516.32      490.68      3.63 o 
   4  13   3       62.45       55.94      1.15 o 
   5  13   3      335.42      312.34      3.34 o 
   6  13   3       24.08       31.09      1.02 o 
   7  13   3      755.94      746.81      6.90 o 
   8  13   3       41.96       44.79      1.51 o 
   9  13   3        9.52        9.16      1.10 o 
  10  13   3       43.96       53.29      2.07 o 
  11  13   3       76.63       84.74      2.62 o 
  12  13   3       67.39       64.82      2.76 o 
 -13  14   3        1.77        1.69      2.08 o 
 -12  14   3      127.06      124.02      3.55 o 
 -11  14   3       43.69       40.56      2.08 o 
 -10  14   3        7.23        4.27      1.52 o 
  -9  14   3      277.64      274.19      4.69 o 
  -8  14   3        1.15        2.31      1.38 o 
  -7  14   3       54.64       47.70      2.01 o 
  -6  14   3        8.93        4.75      1.15 o 
  -5  14   3        0.14       -0.32      0.86 o 
  -4  14   3      204.87      194.10      2.43 o 
  -3  14   3      156.17      189.17      2.33 o 
  -2  14   3       80.68       76.21      1.63 o 
  -1  14   3      255.40      229.01      2.30 o 
   0  14   3     1963.48     1936.78     12.92 o 
   1  14   3     2153.80     2026.10     14.01 o 
   2  14   3     2994.25     2965.28     20.21 o 
   3  14   3      111.86      123.91      1.62 o 
   4  14   3      874.18      888.75      6.95 o 
   5  14   3       45.93       54.06      1.28 o 
   6  14   3        8.09       13.85      1.00 o 
   7  14   3      619.96      615.13      5.91 o 
   8  14   3       10.89       13.61      1.15 o 
   9  14   3       20.42       18.72      1.36 o 
  10  14   3      296.46      320.20      4.81 o 
  11  14   3      134.07      130.49      3.09 o 
  12  14   3      110.61      123.16      4.19 o 
 -12  15   3        6.38        6.59      1.83 o 
 -11  15   3       48.10       49.99      2.82 o 
 -10  15   3      215.77      233.47      4.55 o 
  -9  15   3      193.68      192.92      5.08 o 
  -8  15   3        7.81        4.18      1.43 o 
  -7  15   3       22.57       17.03      1.61 o 
  -6  15   3       34.01       25.94      1.53 o 
  -5  15   3      194.03      206.97      3.36 o 
  -4  15   3      433.95      397.03      4.70 o 
  -3  15   3       16.21       19.71      1.04 o 
  -2  15   3      610.45      486.56      4.69 o 
  -1  15   3      308.23      333.60      3.51 o 
   0  15   3      891.54      862.70      7.05 o 
   1  15   3        0.00        1.37      0.60 o 
   2  15   3       77.33       90.44      2.28 o 
   3  15   3       36.03       41.78      1.12 o 
   4  15   3      399.09      398.92      3.63 o 
   5  15   3      204.17      210.85      2.92 o 
   6  15   3      387.81      396.60      4.19 o 
   7  15   3       55.53       65.91      1.84 o 
   8  15   3        9.50        7.07      1.19 o 
   9  15   3      100.16       93.72      2.54 o 
  10  15   3       35.02       33.94      1.99 o 
  11  15   3      188.99      181.55      4.01 o 
  12  15   3       23.24       24.33      2.19 o 
 -12  16   3      167.66      168.26      4.15 o 
 -11  16   3       52.53       58.13      3.06 o 
 -10  16   3       67.46       75.59      3.39 o 
  -9  16   3       97.05      112.06      3.25 o 
  -8  16   3      201.23      218.69      4.20 o 
  -7  16   3      234.13      238.67      4.24 o 
  -6  16   3       61.32       60.04      2.25 o 
  -5  16   3      514.13      450.62      5.74 o 
  -4  16   3       11.21        6.41      1.21 o 
  -3  16   3        4.43       -0.07      1.03 o 
  -2  16   3      460.94      401.20      4.40 o 
  -1  16   3      928.70      856.30      7.58 o 
   0  16   3       22.17       28.49      1.01 o 
   1  16   3       87.35       97.41      1.64 o 
   2  16   3        1.37        1.85      0.76 o 
   3  16   3      216.68      204.38      2.46 o 
   4  16   3      423.40      423.64      4.33 o 
   5  16   3        4.96        5.28      0.94 o 
   6  16   3      469.87      454.90      5.02 o 
   7  16   3      154.30      151.20      2.76 o 
   8  16   3       18.60       15.44      1.32 o 
   9  16   3        2.17        2.38      1.32 o 
  10  16   3       27.97       21.05      2.04 o 
  11  16   3      548.93      558.71      8.14 o 
 -11  17   3      248.09      256.78      5.86 o 
 -10  17   3        4.30        5.80      2.01 o 
  -9  17   3      113.50      132.65      3.91 o 
  -8  17   3      285.85      301.74      5.92 o 
  -7  17   3       40.09       40.06      2.12 o 
  -6  17   3        0.67       -1.28      1.28 o 
  -5  17   3        0.00       -1.30      1.30 o 
  -4  17   3       11.28       12.09      1.32 o 
  -3  17   3       27.19       20.28      1.47 o 
  -2  17   3       81.36       70.89      2.10 o 
  -1  17   3      199.02      218.43      2.99 o 
   0  17   3        0.00        1.12      0.96 o 
   1  17   3      840.43      829.57      7.99 o 
   2  17   3       60.95       50.75      2.19 o 
   3  17   3      117.88      116.35      1.99 o 
   4  17   3       84.05       76.23      1.83 o 
   5  17   3      150.91      150.44      2.62 o 
   6  17   3       89.63       97.56      2.24 o 
   7  17   3       86.77       87.80      2.21 o 
   8  17   3       23.12       21.71      1.57 o 
   9  17   3       37.79       37.54      3.03 o 
  10  17   3       97.93      100.76      3.11 o 
  11  17   3      131.19      131.40      4.43 o 
 -11  18   3       67.43       75.66      4.45 o 
 -10  18   3       85.94       90.27      3.81 o 
  -9  18   3      124.87      130.52      4.11 o 
  -8  18   3      150.34      158.26      5.35 o 
  -7  18   3        4.11        1.93      1.79 o 
  -6  18   3       22.17       19.80      2.96 o 
  -5  18   3      139.01      139.22      3.25 o 
  -4  18   3       60.52       68.31      2.46 o 
  -3  18   3       38.20       31.95      1.64 o 
  -2  18   3      191.97      187.47      3.32 o 
  -1  18   3      203.44      215.27      3.52 o 
   0  18   3       70.61       62.26      3.47 o 
   1  18   3        2.82        8.20      1.67 o 
   2  18   3      149.11      145.00      3.29 o 
   3  18   3       14.82       11.95      1.36 o 
   4  18   3      434.90      400.72      5.70 o 
   5  18   3        3.84        2.60      1.22 o 
   6  18   3      158.85      147.00      2.79 o 
   7  18   3       45.94       50.98      2.03 o 
   8  18   3      149.84      146.25      3.11 o 
   9  18   3       42.70       43.30      3.01 o 
  10  18   3      134.23      144.66      3.58 o 
 -10  19   3       26.99       36.07      2.82 o 
  -9  19   3      451.70      497.51      8.68 o 
  -8  19   3       11.55        9.25      2.41 o 
  -7  19   3       17.75       20.04      2.24 o 
  -6  19   3       15.43        9.20      2.01 o 
  -5  19   3       20.57       17.10      2.04 o 
  -4  19   3        0.09       -1.74      1.74 o 
  -3  19   3       88.57       70.90      3.06 o 
  -2  19   3        6.30        2.66      1.37 o 
  -1  19   3      268.12      278.86      4.79 o 
   0  19   3      126.94      122.15      3.08 o 
   1  19   3      445.17      450.12      6.53 o 
   2  19   3       44.76       37.83      2.03 o 
   3  19   3       29.56       23.18      1.83 o 
   4  19   3      166.39      153.30      3.23 o 
   5  19   3        0.45       -0.27      1.23 o 
   6  19   3       91.60       83.53      2.82 o 
   7  19   3      276.72      302.81      5.26 o 
   8  19   3        0.48        1.94      1.63 o 
   9  19   3      117.86      116.04      3.77 o 
  -9  20   3       10.76        8.49      2.31 o 
  -8  20   3        1.28        1.77      2.00 o 
  -7  20   3        1.70        1.47      1.89 o 
  -6  20   3       36.55       43.48      2.69 o 
  -5  20   3       31.38       28.48      2.25 o 
  -4  20   3        2.46       -0.96      1.60 o 
  -3  20   3       61.45       61.87      3.81 o 
  -2  20   3      416.04      423.91      7.22 o 
  -1  20   3      856.80      814.29     11.85 o 
   0  20   3      526.56      515.89      7.39 o 
   1  20   3       10.57        9.53      1.63 o 
   2  20   3       10.50        9.44      2.15 o 
   3  20   3        3.48        0.71      1.45 o 
   4  20   3        0.33       -0.66      1.67 o 
   5  20   3        1.69        0.59      1.42 o 
   6  20   3      247.26      259.08      4.77 o 
   7  20   3      148.64      157.18      3.72 o 
   8  20   3      175.65      183.97      4.09 o 
   9  20   3       43.91       49.77      2.86 o 
  -9  21   3       98.89      105.96      8.76 o 
  -8  21   3       29.66       34.01      3.72 o 
  -7  21   3       97.03       93.56      3.64 o 
  -6  21   3        0.08       -0.63      1.82 o 
  -5  21   3       79.97       78.38      3.43 o 
  -4  21   3       85.69       99.06      3.54 o 
  -3  21   3       59.42       71.93      3.23 o 
  -2  21   3       12.05        7.84      1.94 o 
  -1  21   3       92.06      114.02      6.69 o 
   0  21   3      117.01      127.18      3.78 o 
   1  21   3       51.36       54.49      2.75 o 
   2  21   3        2.78        3.18      1.73 o 
   3  21   3        1.37        0.16      1.69 o 
   4  21   3        1.88        0.26      1.80 o 
   5  21   3      215.89      223.89      7.65 o 
   6  21   3      128.31      127.69      3.39 o 
   7  21   3        1.89        0.87      2.58 o 
   8  21   3      217.79      233.76      5.42 o 
  -8  22   3       77.32       86.12      3.94 o 
  -7  22   3        9.32        8.02      2.24 o 
  -6  22   3      125.78      121.40      4.19 o 
  -5  22   3       27.44       34.53      3.01 o 
  -4  22   3        0.13       -0.27      1.87 o 
  -3  22   3        1.99        1.03      1.80 o 
  -2  22   3        3.87        1.42      1.76 o 
  -1  22   3        0.23        0.61      1.87 o 
   0  22   3        0.07        3.47      1.87 o 
   1  22   3       52.77       48.93      3.03 o 
   2  22   3       11.39        8.35      3.04 o 
   3  22   3       13.09        8.29      2.04 o 
   4  22   3       54.78       52.58      2.86 o 
   5  22   3       18.93       19.12      2.28 o 
   6  22   3       50.75       49.95      4.20 o 
   7  22   3       40.96       46.17      2.96 o 
  -6  23   3       12.72       16.04      2.41 o 
  -5  23   3        3.23        1.21      2.07 o 
  -4  23   3        1.11        4.04      2.01 o 
  -3  23   3        6.06        5.22      2.07 o 
  -2  23   3       20.91       17.95      2.28 o 
  -1  23   3        0.00        1.84      1.97 o 
   0  23   3       86.12       89.32      3.53 o 
   1  23   3       10.49       14.75      3.06 o 
   2  23   3       32.72       32.15      2.52 o 
   3  23   3        0.10       -1.89      1.89 o 
   4  23   3        3.41        0.13      1.97 o 
   5  23   3       30.60       31.59      2.62 o 
   6  23   3       40.55       44.99      2.96 o 
  -5  24   3      284.80      307.97     10.89 o 
  -4  24   3        0.35       -2.02      2.04 o 
  -3  24   3       84.17       92.13      3.74 o 
  -2  24   3       69.84       74.14      5.05 o 
  -1  24   3       73.66       62.53      3.20 o 
   0  24   3       56.29       58.87      3.64 o 
   1  24   3        2.43        1.68      2.08 o 
   2  24   3      421.79      454.30      8.17 o 
   3  24   3        5.16        0.69      2.08 o 
   4  24   3      134.67      145.19      4.68 o 
  -3  25   3       39.97       46.56      3.06 o 
  -2  25   3       26.58       34.57      3.52 o 
  -1  25   3       22.97       25.47      2.64 o 
   0  25   3      164.46      156.28      4.66 o 
   1  25   3       69.57       66.72      3.37 o 
   2  25   3        7.68       18.38      2.37 o 
 -14   0   4       62.64       70.44      4.00 o 
 -12   0   4       19.65       17.50      2.31 o 
 -10   0   4       80.30       49.87      2.94 o 
  -8   0   4      494.92      395.63      4.91 o 
  -6   0   4      161.98      167.72      2.66 o 
  -4   0   4      291.56      279.29      6.12 o 
  -2   0   4      798.76      679.66      6.96 o 
   0   0   4        1.12        0.88      0.88 o 
   2   0   4        6.89       14.80      0.63 o 
   4   0   4     1409.61     1582.46     12.76 o 
   6   0   4      202.66      204.58      2.21 o 
   8   0   4       52.30       31.74      1.03 o 
  10   0   4      145.68      148.90      2.62 o 
  12   0   4       30.56       28.40      2.53 o 
  14   0   4       76.46       73.08      3.32 o 
 -15   1   4        2.15        0.78      1.69 o 
 -14   1   4      138.22      147.95      3.67 o 
 -13   1   4       60.93       58.05      2.66 o 
 -12   1   4       43.52       40.62      1.99 o 
 -11   1   4      227.44      194.04      3.98 o 
 -10   1   4       10.49        4.89      1.07 o 
  -9   1   4      575.12      653.10      7.11 o 
  -8   1   4      267.57      207.44      2.31 o 
  -7   1   4       19.10       24.34      0.81 o 
  -6   1   4      758.54      812.58      6.78 o 
  -5   1   4      606.29      707.16      5.88 o 
  -4   1   4     2880.04     3141.18     23.18 o 
  -3   1   4     1262.71     1221.96      8.77 o 
  -2   1   4     1179.92     1158.23      7.84 o 
  -1   1   4      976.95      932.18     12.00 o 
   0   1   4     8732.73     8186.06     79.14 o 
   1   1   4      398.16      437.32      3.95 o 
   2   1   4      959.79     1021.85      6.53 o 
   3   1   4       16.05       35.50      0.54 o 
   4   1   4      491.34      516.64      3.21 o 
   5   1   4        0.83        1.94      0.32 o 
   6   1   4       46.83       66.11      0.81 o 
   7   1   4        0.11        2.74      0.48 o 
   8   1   4      339.97      326.20      2.46 o 
   9   1   4      164.65      148.34      1.58 o 
  10   1   4       61.41       56.08      1.33 o 
  11   1   4       30.28       26.15      1.12 o 
  12   1   4      143.84      145.62      2.26 o 
  13   1   4       10.31        7.70      1.19 o 
  14   1   4       14.29       11.76      1.52 o 
 -15   2   4       46.20       49.48      2.58 o 
 -14   2   4       27.62       27.06      2.48 o 
 -13   2   4      203.87      215.39      4.13 o 
 -12   2   4        8.03       10.10      1.46 o 
 -11   2   4      158.33      138.91      3.05 o 
 -10   2   4       66.25       55.00      1.85 o 
  -9   2   4     1806.94     1809.80     17.01 o 
  -8   2   4      219.67      184.49      2.17 o 
  -7   2   4        8.98       16.48      0.64 o 
  -6   2   4      308.02      411.95      3.56 o 
  -5   2   4       85.85       84.98      2.31 o 
  -4   2   4      769.38      799.11      5.68 o 
  -3   2   4      103.98      122.21      1.72 o 
  -2   2   4      442.27      477.46      5.75 o 
  -1   2   4     7930.10     7234.13     48.06 o 
   0   2   4     1885.13     1804.86     14.10 o 
   1   2   4      128.89      148.47      1.36 o 
   2   2   4      502.65      623.64      4.26 o 
   3   2   4       64.20       78.75      0.74 o 
   4   2   4     2145.01     2303.95     13.33 o 
   5   2   4       28.69       16.37      0.41 o 
   6   2   4      541.25      585.45      3.78 o 
   7   2   4     5213.73     5161.63     29.14 o 
   8   2   4       84.40       70.75      1.07 o 
   9   2   4     1868.02     1864.52     11.67 o 
  10   2   4      491.44      494.13      4.45 o 
  11   2   4      337.50      318.17      3.47 o 
  12   2   4        6.98        5.32      1.04 o 
  13   2   4       61.15       55.37      1.86 o 
  14   2   4        3.58        2.60      1.29 o 
 -15   3   4        0.10        1.87      1.94 o 
 -14   3   4        2.94        4.05      1.67 o 
 -13   3   4       62.87       60.64      2.83 o 
 -12   3   4       20.85        8.55      1.50 o 
 -11   3   4        3.18        0.81      1.25 o 
 -10   3   4      145.24      131.48      2.42 o 
  -9   3   4       54.01       40.83      1.35 o 
  -8   3   4      781.18      782.51      6.87 o 
  -7   3   4      222.29      232.62      2.11 o 
  -6   3   4       67.37      108.75      1.28 o 
  -5   3   4     1578.69     1756.58     11.98 o 
  -4   3   4      290.39      332.66      2.47 o 
  -3   3   4     1698.13     1835.63     11.56 o 
  -2   3   4      675.45      679.12      4.10 o 
  -1   3   4     4610.82     4581.37     31.19 o 
   0   3   4     1480.41     1746.67     12.09 o 
   1   3   4     1785.75     1860.21     13.43 o 
   2   3   4     3180.99     3420.92     20.20 o 
   3   3   4     1897.26     1982.04     12.74 o 
   4   3   4      503.86      542.17      3.50 o 
   5   3   4       22.02       27.16      0.55 o 
   6   3   4      521.46      537.00      3.51 o 
   7   3   4      377.53      389.76      2.77 o 
   8   3   4      583.69      584.64      3.95 o 
   9   3   4       72.58       74.83      1.54 o 
  10   3   4      415.92      415.03      4.16 o 
  11   3   4      140.21      147.79      2.22 o 
  12   3   4       21.91       19.46      1.31 o 
  13   3   4      317.60      319.61      4.11 o 
  14   3   4        9.28        9.33      1.41 o 
 -15   4   4       90.62       92.48      3.77 o 
 -14   4   4        3.86        3.10      1.61 o 
 -13   4   4       85.34       96.20      3.03 o 
 -12   4   4      100.08      104.80      2.98 o 
 -11   4   4       67.71       52.18      1.96 o 
 -10   4   4      408.80      407.39      6.98 o 
  -9   4   4      193.81      196.96      2.71 o 
  -8   4   4      273.37      247.51      2.63 o 
  -7   4   4       46.10       49.59      0.95 o 
  -6   4   4      205.40      226.27      1.83 o 
  -5   4   4      971.08     1021.36      7.19 o 
  -4   4   4     2794.03     3039.85     18.89 o 
  -3   4   4     1808.66     1879.59     11.40 o 
  -2   4   4     1692.80     1727.46     10.07 o 
  -1   4   4      186.11      241.51      1.67 o 
   0   4   4        5.76       12.41      0.40 o 
   1   4   4     4751.17     4842.71     28.53 o 
   2   4   4      179.56      190.04      1.40 o 
   3   4   4       20.02       15.37      0.48 o 
   4   4   4      668.88      712.80      4.50 o 
   5   4   4      231.24      251.79      1.83 o 
   6   4   4      619.62      580.95      3.65 o 
   7   4   4      314.26      301.16      2.27 o 
   8   4   4     1053.28      983.11      6.23 o 
   9   4   4       90.57       69.50      1.41 o 
  10   4   4       30.84       32.20      1.09 o 
  11   4   4       48.71       49.05      1.45 o 
  12   4   4      333.42      336.12      4.18 o 
  13   4   4        7.54        4.12      1.27 o 
  14   4   4       19.32       17.27      1.36 o 
 -15   5   4        1.67        1.91      2.79 o 
 -14   5   4      110.44      104.78      3.24 o 
 -13   5   4       22.34       18.74      1.90 o 
 -12   5   4      110.43      101.66      2.96 o 
 -11   5   4      868.55      837.36     10.39 o 
 -10   5   4      720.29      718.07     12.91 o 
  -9   5   4       47.21       43.23      1.40 o 
  -8   5   4      345.46      329.12      3.27 o 
  -7   5   4     1498.56     1510.84      9.46 o 
  -6   5   4      460.33      400.85      2.87 o 
  -5   5   4     1836.27     2066.62     12.64 o 
  -4   5   4      146.57      129.00      1.62 o 
  -3   5   4      428.78      423.69      2.82 o 
  -2   5   4     4841.56     4917.76     30.26 o 
  -1   5   4      230.72      160.92      1.26 o 
   0   5   4      482.95      556.81      3.80 o 
   1   5   4       96.17       90.82      0.86 o 
   2   5   4      748.19      797.35      4.91 o 
   3   5   4      183.59      177.69      1.36 o 
   4   5   4     2132.08     2297.03     13.80 o 
   5   5   4       59.84       60.57      0.77 o 
   6   5   4        0.02        0.32      0.37 o 
   7   5   4      511.87      493.23      3.15 o 
   8   5   4      321.04      296.64      2.35 o 
   9   5   4      183.25      185.28      1.95 o 
  10   5   4      174.97      184.69      2.31 o 
  11   5   4        0.25        0.30      0.90 o 
  12   5   4        5.53        6.71      1.15 o 
  13   5   4        0.21        0.51      1.20 o 
  14   5   4      113.25      126.56      2.57 o 
 -15   6   4       10.86       14.43      2.38 o 
 -14   6   4        6.26        7.88      1.79 o 
 -13   6   4     1071.21     1130.27     13.82 o 
 -12   6   4      226.89      265.25      4.69 o 
 -11   6   4     1188.60     1173.32     16.98 o 
 -10   6   4        0.36       -1.06      1.06 o 
  -9   6   4       79.32       78.05      1.89 o 
  -8   6   4       34.65       34.74      1.06 o 
  -7   6   4        3.91        7.77      0.55 o 
  -6   6   4      638.22      638.74      4.46 o 
  -5   6   4     1553.05     1516.17      9.12 o 
  -4   6   4      239.41      249.08      1.83 o 
  -3   6   4     2628.23     2952.13     17.81 o 
  -2   6   4      194.82      244.22      1.69 o 
  -1   6   4     1678.21     1754.55     10.32 o 
   0   6   4     1288.16     1364.32      8.50 o 
   1   6   4      412.52      421.81      2.73 o 
   2   6   4      151.78      183.24      1.42 o 
   3   6   4     2500.03     2783.64     16.62 o 
   4   6   4      229.01      209.07      1.56 o 
   5   6   4      305.77      349.26      2.41 o 
   6   6   4      217.61      248.58      1.91 o 
   7   6   4      169.69      142.93      1.40 o 
   8   6   4       39.13       52.75      1.00 o 
   9   6   4      467.08      429.76      3.45 o 
  10   6   4       52.44       57.22      1.42 o 
  11   6   4      141.74      133.85      2.41 o 
  12   6   4      113.82      118.71      2.39 o 
  13   6   4        1.81        2.81      1.45 o 
  14   6   4      111.94      121.98      2.82 o 
 -14   7   4      111.66      101.17      3.85 o 
 -13   7   4       55.91       65.01      2.69 o 
 -12   7   4       62.08       69.36      2.67 o 
 -11   7   4       16.95       22.24      1.72 o 
 -10   7   4      225.26      242.59      3.77 o 
  -9   7   4      567.03      574.28      5.78 o 
  -8   7   4      380.36      364.15      3.77 o 
  -7   7   4       49.24       51.86      1.48 o 
  -6   7   4     1327.20     1461.90      9.24 o 
  -5   7   4        2.51        6.64      0.43 o 
  -4   7   4     1000.23     1037.00      6.41 o 
  -3   7   4     1388.37     1441.74      8.63 o 
  -2   7   4       47.24       49.37      0.67 o 
  -1   7   4     2217.25     2500.86     14.64 o 
   0   7   4     2204.69     2285.25     13.79 o 
   1   7   4        3.01        2.54      0.28 o 
   2   7   4       93.47      114.45      1.05 o 
   3   7   4     1630.43     1754.69     10.98 o 
   4   7   4      419.33      490.36      3.17 o 
   5   7   4      548.21      602.66      3.87 o 
   6   7   4       57.39       47.45      0.84 o 
   7   7   4       61.29       59.66      1.02 o 
   8   7   4       52.04       50.01      1.04 o 
   9   7   4      290.44      295.53      2.62 o 
  10   7   4       29.59       29.42      1.08 o 
  11   7   4       13.25       15.88      1.20 o 
  12   7   4        8.86       10.92      1.17 o 
  13   7   4       22.82       25.95      1.57 o 
  14   7   4       67.66       64.04      2.19 o 
 -14   8   4        6.94        6.90      2.08 o 
 -13   8   4      207.85      220.78      4.42 o 
 -12   8   4       19.38       22.01      1.99 o 
 -11   8   4      182.31      200.47      4.15 o 
 -10   8   4       64.53       61.35      2.04 o 
  -9   8   4      367.53      362.22      4.09 o 
  -8   8   4     1483.15     1452.59     13.02 o 
  -7   8   4     2748.43     2662.00     20.26 o 
  -6   8   4        6.50        2.96      0.47 o 
  -5   8   4      140.09      166.01      1.48 o 
  -4   8   4      488.28      538.84      3.45 o 
  -3   8   4     1094.72     1167.73      6.89 o 
  -2   8   4     1232.40     1519.49      9.29 o 
  -1   8   4       18.14       12.39      0.41 o 
   0   8   4      909.16      938.95      5.88 o 
   1   8   4      348.18      367.94      2.49 o 
   2   8   4       35.18       38.87      0.65 o 
   3   8   4      106.72       90.04      1.00 o 
   4   8   4       84.62       62.09      0.80 o 
   5   8   4      577.81      517.89      3.41 o 
   6   8   4        9.15        6.11      0.47 o 
   7   8   4      219.21      229.83      1.99 o 
   8   8   4       61.28       86.91      1.47 o 
   9   8   4        1.74        2.34      0.68 o 
  10   8   4       34.23       30.58      1.21 o 
  11   8   4       64.37       65.42      1.85 o 
  12   8   4        3.04        6.90      1.24 o 
  13   8   4       48.64       60.82      2.29 o 
 -14   9   4       36.16       42.21      3.44 o 
 -13   9   4       22.88       21.57      2.27 o 
 -12   9   4      199.77      202.84      4.11 o 
 -11   9   4       13.09       15.20      1.63 o 
 -10   9   4      315.69      319.32      4.62 o 
  -9   9   4     1124.32     1134.29     10.36 o 
  -8   9   4      887.13      872.03      8.84 o 
  -7   9   4      122.11      127.65      1.98 o 
  -6   9   4      258.78      248.05      2.18 o 
  -5   9   4       22.51       23.34      0.63 o 
  -4   9   4       54.23       58.66      0.85 o 
  -3   9   4      350.59      433.14      2.93 o 
  -2   9   4      309.85      316.61      2.21 o 
  -1   9   4        8.93        8.45      0.37 o 
   0   9   4      202.92      235.14      1.78 o 
   1   9   4       50.69       89.39      0.98 o 
   2   9   4       95.19      115.30      1.12 o 
   3   9   4      477.98      547.94      3.77 o 
   4   9   4      262.94      251.38      1.95 o 
   5   9   4      364.78      362.61      2.57 o 
   6   9   4      201.46      170.34      2.16 o 
   7   9   4       92.08       81.12      1.26 o 
   8   9   4      379.67      375.55      3.32 o 
   9   9   4        9.89       10.11      0.77 o 
  10   9   4       32.11       37.27      1.66 o 
  11   9   4      213.60      210.67      5.05 o 
  12   9   4        9.93       10.76      1.31 o 
  13   9   4        1.25        0.55      1.19 o 
 -14  10   4       49.73       45.09      2.86 o 
 -13  10   4       36.00       32.30      2.55 o 
 -12  10   4        9.40        0.84      1.50 o 
 -11  10   4      120.59      127.79      3.39 o 
 -10  10   4       43.82       41.74      1.85 o 
  -9  10   4      607.06      591.74      7.62 o 
  -8  10   4       77.58       70.24      1.75 o 
  -7  10   4     1262.00     1291.39     11.00 o 
  -6  10   4     1531.21     1511.23     10.78 o 
  -5  10   4      143.08      147.82      1.49 o 
  -4  10   4        8.96       10.46      0.47 o 
  -3  10   4      889.45      883.71      5.72 o 
  -2  10   4        1.85        2.22      0.39 o 
  -1  10   4       40.57       35.02      0.68 o 
   0  10   4       70.91       47.23      0.68 o 
   1  10   4       52.97       33.45      0.69 o 
   2  10   4        6.96       12.86      0.45 o 
   3  10   4      284.06      280.82      2.18 o 
   4  10   4      379.30      412.10      2.92 o 
   5  10   4        0.02        2.76      0.45 o 
   6  10   4       32.99       19.92      0.64 o 
   7  10   4       13.82        7.20      0.64 o 
   8  10   4        0.05       -0.52      0.65 o 
   9  10   4      395.43      363.59      3.68 o 
  10  10   4        3.90        4.03      0.92 o 
  11  10   4       23.55       18.84      1.25 o 
  12  10   4      188.00      193.32      5.76 o 
  13  10   4       33.75       34.17      2.05 o 
 -14  11   4        8.68        8.85      2.28 o 
 -13  11   4      133.31      148.60      4.79 o 
 -12  11   4        0.93       -1.47      1.77 o 
 -11  11   4        0.26       -0.38      1.29 o 
 -10  11   4        4.97        4.24      1.31 o 
  -9  11   4       74.18       65.42      2.39 o 
  -8  11   4        2.32        3.07      0.92 o 
  -7  11   4      238.53      237.62      3.05 o 
  -6  11   4      190.84      178.31      2.20 o 
  -5  11   4       29.71       33.07      1.12 o 
  -4  11   4      765.81      770.03      4.70 o 
  -3  11   4       27.07       13.40      0.53 o 
  -2  11   4      273.03      265.99      2.03 o 
  -1  11   4      394.79      376.19      2.53 o 
   0  11   4      339.58      322.93      2.31 o 
   1  11   4       89.91       79.52      1.01 o 
   2  11   4       27.30       36.15      0.77 o 
   3  11   4        0.03        0.28      0.38 o 
   4  11   4      240.05      249.92      2.01 o 
   5  11   4      259.83      274.26      2.27 o 
   6  11   4       40.39       30.29      0.86 o 
   7  11   4       40.67       27.13      0.89 o 
   8  11   4        0.13       -0.29      0.70 o 
   9  11   4       62.92       55.36      1.42 o 
  10  11   4        5.80        3.66      0.95 o 
  11  11   4       58.69       49.17      1.72 o 
  12  11   4       35.09       33.51      1.78 o 
  13  11   4      108.22      115.45      2.91 o 
 -13  12   4      243.53      262.66      8.02 o 
 -12  12   4       50.80       50.73      2.82 o 
 -11  12   4        1.47       -1.23      1.52 o 
 -10  12   4        0.49       -1.36      1.36 o 
  -9  12   4       16.52       17.89      1.58 o 
  -8  12   4      661.52      672.50      7.84 o 
  -7  12   4      209.56      186.61      2.91 o 
  -6  12   4      116.75      111.76      1.84 o 
  -5  12   4     1282.41     1208.57      9.24 o 
  -4  12   4       49.13       32.64      0.82 o 
  -3  12   4      397.79      447.80      3.48 o 
  -2  12   4      181.52      202.10      1.71 o 
  -1  12   4      489.38      500.18      3.26 o 
   0  12   4     1277.44     1390.04      8.46 o 
   1  12   4        2.37        2.54      0.36 o 
   2  12   4       69.59       76.63      1.06 o 
   3  12   4        8.53       15.48      0.63 o 
   4  12   4      159.14      155.81      1.55 o 
   5  12   4      791.30      777.51      5.86 o 
   6  12   4        0.26       -0.15      0.60 o 
   7  12   4       90.71       98.40      1.50 o 
   8  12   4      264.25      288.95      3.49 o 
   9  12   4       51.21       48.53      1.48 o 
  10  12   4      371.88      365.58      4.38 o 
  11  12   4        9.25        7.52      1.21 o 
  12  12   4        4.25        5.90      1.36 o 
 -13  13   4       13.09       17.16      2.34 o 
 -12  13   4        9.47        9.87      1.90 o 
 -11  13   4      157.53      164.44      3.80 o 
 -10  13   4        1.68        3.21      1.69 o 
  -9  13   4       72.24       68.58      2.55 o 
  -8  13   4        3.24        2.32      1.23 o 
  -7  13   4      115.87      110.52      2.81 o 
  -6  13   4       47.75       44.73      1.45 o 
  -5  13   4       11.54        8.96      0.73 o 
  -4  13   4       30.85       56.96      1.27 o 
  -3  13   4       18.32       16.87      0.80 o 
  -2  13   4       66.94       96.67      1.40 o 
  -1  13   4       71.28       37.47      0.86 o 
   0  13   4     1454.29     1398.07      9.47 o 
   1  13   4        1.27        1.47      0.56 o 
   2  13   4      847.18      830.27      5.90 o 
   3  13   4        3.80        1.45      0.54 o 
   4  13   4      448.56      465.35      4.04 o 
   5  13   4     1008.82      962.04      7.91 o 
   6  13   4      186.01      182.84      2.19 o 
   7  13   4      487.87      490.67      4.87 o 
   8  13   4      349.38      332.58      4.03 o 
   9  13   4       11.36       12.66      1.20 o 
  10  13   4      229.64      216.16      3.43 o 
  11  13   4        5.96        5.53      1.23 o 
  12  13   4        2.01        0.63      1.45 o 
 -13  14   4        2.49        1.94      2.21 o 
 -12  14   4       62.82       72.33      2.92 o 
 -11  14   4       99.07       95.99      3.05 o 
 -10  14   4       83.10       95.24      3.43 o 
  -9  14   4       33.63       29.92      2.24 o 
  -8  14   4        0.08        1.40      1.39 o 
  -7  14   4      222.61      207.32      3.44 o 
  -6  14   4      358.84      310.21      3.71 o 
  -5  14   4      635.96      603.94      6.05 o 
  -4  14   4      160.69      157.81      1.62 o 
  -3  14   4        0.53        0.01      0.65 o 
  -2  14   4       16.86       16.85      1.03 o 
  -1  14   4       51.89       73.06      1.59 o 
   0  14   4      549.23      539.06      4.26 o 
   1  14   4      106.57      112.74      1.59 o 
   2  14   4      675.32      651.93      5.02 o 
   3  14   4      292.63      298.67      3.01 o 
   4  14   4      677.55      675.50      5.82 o 
   5  14   4      441.15      419.27      3.98 o 
   6  14   4       53.59       42.30      1.25 o 
   7  14   4       11.60        8.62      0.94 o 
   8  14   4       42.31       43.93      1.42 o 
   9  14   4      966.10      963.61     10.14 o 
  10  14   4       64.48       61.82      2.34 o 
  11  14   4       20.67       21.92      1.50 o 
  12  14   4       11.26       14.56      1.56 o 
 -12  15   4       29.87       32.10      2.36 o 
 -11  15   4       11.91       14.06      3.40 o 
 -10  15   4       13.22       12.79      2.04 o 
  -9  15   4       10.47        7.69      1.90 o 
  -8  15   4      249.42      257.67      5.24 o 
  -7  15   4       40.62       33.12      1.69 o 
  -6  15   4        2.94        0.72      1.13 o 
  -5  15   4       35.47       26.61      1.33 o 
  -4  15   4       47.57       28.47      1.19 o 
  -3  15   4       61.00       43.56      1.30 o 
  -2  15   4      168.55      183.17      3.11 o 
  -1  15   4      452.63      421.73      3.88 o 
   0  15   4      102.03       83.94      1.34 o 
   1  15   4      285.70      265.62      4.06 o 
   2  15   4       20.98       17.43      1.20 o 
   3  15   4     2913.61     2818.99     22.69 o 
   4  15   4      142.61      127.51      1.90 o 
   5  15   4      296.09      307.26      3.23 o 
   6  15   4      393.46      375.89      4.02 o 
   7  15   4       50.93       50.20      1.50 o 
   8  15   4        5.40        4.38      1.04 o 
   9  15   4      273.81      270.46      3.93 o 
  10  15   4       44.17       45.41      1.96 o 
  11  15   4       96.35       95.72      2.69 o 
 -12  16   4       76.97       77.05      3.15 o 
 -11  16   4      157.80      192.13      6.42 o 
 -10  16   4       14.88       18.49      4.23 o 
  -9  16   4       22.33       18.62      2.13 o 
  -8  16   4        7.00        8.66      1.90 o 
  -7  16   4        0.91        1.18      1.60 o 
  -6  16   4      270.40      274.21      4.72 o 
  -5  16   4       85.10       65.05      2.37 o 
  -4  16   4      122.59      111.54      2.94 o 
  -3  16   4       11.40       21.67      1.15 o 
  -2  16   4       10.40       16.55      0.99 o 
  -1  16   4      334.46      334.99      3.84 o 
   0  16   4       49.45       42.38      1.25 o 
   1  16   4      198.14      175.39      3.50 o 
   2  16   4      850.36      822.61      7.34 o 
   3  16   4       23.18       24.97      1.12 o 
   4  16   4      260.02      254.72      3.27 o 
   5  16   4      358.76      353.79      3.83 o 
   6  16   4      999.76      944.43      8.51 o 
   7  16   4       21.25       12.04      1.11 o 
   8  16   4        8.70        7.02      1.15 o 
   9  16   4        5.02        5.65      1.33 o 
  10  16   4      141.05      145.09      3.40 o 
  11  16   4        3.93        2.55      1.47 o 
 -11  17   4      191.96      201.22      5.56 o 
 -10  17   4       21.14       21.89      2.36 o 
  -9  17   4       41.67       47.06      2.72 o 
  -8  17   4       41.23       42.10      4.33 o 
  -7  17   4        0.00       -1.40      2.46 o 
  -6  17   4      100.13      104.17      3.30 o 
  -5  17   4       77.06       91.04      2.78 o 
  -4  17   4      182.75      169.53      3.53 o 
  -3  17   4        6.70        6.35      1.09 o 
  -2  17   4       61.39       41.09      1.58 o 
  -1  17   4      313.47      314.73      4.09 o 
   0  17   4       38.09       42.72      1.41 o 
   1  17   4       14.22       12.75      0.96 o 
   2  17   4        0.31       -0.88      0.90 o 
   3  17   4       49.93       42.56      1.48 o 
   4  17   4      395.88      382.35      4.38 o 
   5  17   4      215.21      237.00      4.23 o 
   6  17   4       34.61       36.51      1.53 o 
   7  17   4      106.69       98.23      2.53 o 
   8  17   4       61.55       68.13      2.31 o 
   9  17   4        2.21        0.53      1.29 o 
  10  17   4       85.94       81.41      2.73 o 
 -11  18   4       91.85       87.74      3.71 o 
 -10  18   4        8.22        5.57      2.10 o 
  -9  18   4       44.97       42.02      2.68 o 
  -8  18   4       77.77       69.56      3.93 o 
  -7  18   4       55.91       54.65      2.71 o 
  -6  18   4       16.66       12.42      1.90 o 
  -5  18   4      109.88      121.30      3.14 o 
  -4  18   4        0.50       -0.05      1.29 o 
  -3  18   4      184.70      175.86      4.77 o 
  -2  18   4      141.66      121.16      2.72 o 
  -1  18   4      136.67      139.09      2.61 o 
   0  18   4      243.97      239.57      3.54 o 
   1  18   4        5.09        1.36      1.12 o 
   2  18   4        1.29       -0.41      1.05 o 
   3  18   4        2.95        0.04      1.12 o 
   4  18   4       74.74       71.28      2.45 o 
   5  18   4       25.30       29.87      2.10 o 
   6  18   4      294.57      291.34      4.00 o 
   7  18   4      156.15      163.88      3.77 o 
   8  18   4      431.20      471.70      6.30 o 
   9  18   4        2.12        2.46      1.42 o 
  10  18   4       28.69       29.27      1.89 o 
 -10  19   4        0.23       -0.43      2.04 o 
  -9  19   4        0.21       -2.08      2.08 o 
  -8  19   4       62.60       61.96      3.06 o 
  -7  19   4        0.29        1.17      1.74 o 
  -6  19   4        0.95        3.33      1.77 o 
  -5  19   4      157.74      148.74      5.01 o 
  -4  19   4        0.12       -0.24      1.41 o 
  -3  19   4       48.10       43.04      2.15 o 
  -2  19   4      241.10      213.89      4.08 o 
  -1  19   4       30.64       42.82      2.08 o 
   0  19   4       34.59       36.63      1.96 o 
   1  19   4       42.93       42.92      1.86 o 
   2  19   4      299.46      273.64      4.75 o 
   3  19   4       64.28       62.20      2.56 o 
   4  19   4      258.54      264.46      4.73 o 
   5  19   4        2.61        1.50      1.50 o 
   6  19   4       27.14       25.16      1.99 o 
   7  19   4       47.25       44.39      3.21 o 
   8  19   4       66.57       71.14      3.02 o 
   9  19   4       18.64       20.64      2.16 o 
  -9  20   4       45.33       57.40      5.61 o 
  -8  20   4        0.31        0.41      1.94 o 
  -7  20   4       23.10       26.46      2.41 o 
  -6  20   4        5.98        5.73      1.94 o 
  -5  20   4        0.13       -0.86      1.80 o 
  -4  20   4      105.64      108.73      3.60 o 
  -3  20   4       42.92       44.08      2.18 o 
  -2  20   4        6.31        5.51      1.52 o 
  -1  20   4       16.83       10.89      1.60 o 
   0  20   4       16.02       15.37      1.72 o 
   1  20   4       94.86       88.93      2.82 o 
   2  20   4        0.92       -0.75      1.45 o 
   3  20   4      339.11      340.56      5.61 o 
   4  20   4        3.18        3.52      1.57 o 
   5  20   4      311.03      330.00      5.56 o 
   6  20   4       48.64       50.73      4.74 o 
   7  20   4       21.95       21.90      3.00 o 
   8  20   4      231.46      245.38      7.00 o 
  -8  21   4      146.46      169.51      4.76 o 
  -7  21   4      294.81      317.56      8.76 o 
  -6  21   4      230.77      235.85      5.37 o 
  -5  21   4       31.99       26.36      2.36 o 
  -4  21   4        5.42        6.24      2.11 o 
  -3  21   4        1.95       -0.84      1.72 o 
  -2  21   4       23.83       20.63      3.78 o 
  -1  21   4       72.99       79.66      3.02 o 
   0  21   4      560.69      543.08      7.77 o 
   1  21   4      185.76      179.48      3.93 o 
   2  21   4        8.86        4.97      1.61 o 
   3  21   4        0.03        0.28      1.55 o 
   4  21   4        2.25        2.24      1.61 o 
   5  21   4      136.17      147.15      4.25 o 
   6  21   4        2.19        1.77      2.50 o 
   7  21   4        0.22        4.73      2.74 o 
   8  21   4        5.31        5.66      3.89 o 
  -7  22   4       14.42        9.48      2.90 o 
  -6  22   4       87.80       94.37      3.85 o 
  -5  22   4        8.82       12.61      2.14 o 
  -4  22   4      115.84      119.28      3.87 o 
  -3  22   4       20.50       19.99      2.14 o 
  -2  22   4        7.33        4.54      1.89 o 
  -1  22   4      350.34      356.47      6.71 o 
   0  22   4      330.38      327.56      6.40 o 
   1  22   4       19.64       20.12      2.21 o 
   2  22   4       63.79       63.27      3.98 o 
   3  22   4       15.82       12.55      2.04 o 
   4  22   4      200.52      199.41      4.90 o 
   5  22   4       69.37       68.00      3.87 o 
   6  22   4      291.19      297.74      7.75 o 
   7  22   4        5.31        4.51      2.75 o 
  -6  23   4      234.41      249.86      5.75 o 
  -5  23   4        3.26        3.17      2.17 o 
  -4  23   4       34.58       45.64      2.96 o 
  -3  23   4      284.85      312.92      6.40 o 
  -2  23   4       24.13       16.96      2.34 o 
  -1  23   4      268.74      296.19      7.72 o 
   0  23   4        0.36        1.74      1.97 o 
   1  23   4       19.78       22.88      3.16 o 
   2  23   4       11.04        4.71      2.11 o 
   3  23   4        0.41        1.76      1.96 o 
   4  23   4      151.08      158.41      4.46 o 
   5  23   4       54.91       53.62      3.81 o 
  -5  24   4       10.15        8.52      2.41 o 
  -4  24   4      530.01      601.00     15.21 o 
  -3  24   4       55.13       58.92      4.33 o 
  -2  24   4        0.37        0.05      1.94 o 
  -1  24   4       20.14       13.80      2.38 o 
   0  24   4      222.47      223.87      6.06 o 
   1  24   4        6.93        6.46      2.14 o 
   2  24   4        8.10        5.48      2.18 o 
   3  24   4        0.03       -0.56      2.00 o 
   4  24   4        0.43        0.18      2.50 o 
  -2  25   4       15.14       16.48      2.51 o 
  -1  25   4       32.12       33.46      2.79 o 
   0  25   4       60.42       62.23      4.33 o 
   1  25   4       58.74       62.67      3.30 o 
 -15   0   5       19.28       23.18      4.42 o 
 -13   0   5      126.06      147.83      6.19 o 
 -11   0   5      205.83      209.89      5.44 o 
  -9   0   5      363.78      340.90      5.79 o 
  -7   0   5     4616.97     4554.06     50.00 o 
  -5   0   5      423.44      532.13      5.90 o 
  -3   0   5     3687.60     3935.48     43.87 o 
  -1   0   5     1882.34     1785.18     21.91 o 
   1   0   5      354.81      387.04      5.37 o 
   3   0   5      459.28      486.16      5.18 o 
   5   0   5      262.14      219.08      2.57 o 
   7   0   5     2374.82     2358.95     19.17 o 
   9   0   5     1011.49     1043.20      9.82 o 
  11   0   5      173.28      176.18      3.17 o 
  13   0   5       19.21       18.30      1.63 o 
 -15   1   5      354.11      398.22      9.32 o 
 -14   1   5       31.05       39.38      2.59 o 
 -13   1   5       65.93       62.25      2.52 o 
 -12   1   5        2.00       -0.70      1.28 o 
 -11   1   5      179.96      147.01      3.20 o 
 -10   1   5      925.36      879.06      8.96 o 
  -9   1   5       14.70       10.98      1.05 o 
  -8   1   5      763.06      699.84      6.16 o 
  -7   1   5       47.83       56.00      1.22 o 
  -6   1   5        8.92       15.68      0.65 o 
  -5   1   5      136.51      116.01      1.31 o 
  -4   1   5      200.19      234.09      2.03 o 
  -3   1   5      315.25      301.20      2.71 o 
  -2   1   5      526.62      628.49      4.77 o 
  -1   1   5        1.87        3.70      0.27 o 
   0   1   5      182.99      166.39      2.64 o 
   1   1   5     1207.76     1317.66     11.52 o 
   2   1   5      708.30      856.78      6.72 o 
   3   1   5      746.92      773.27      5.12 o 
   4   1   5      185.79      216.47      1.71 o 
   5   1   5      278.81      301.72      2.32 o 
   6   1   5      386.51      432.39      3.16 o 
   7   1   5     1158.83     1149.58      6.83 o 
   8   1   5     1255.19     1305.34      8.41 o 
   9   1   5     2281.50     2273.55     14.31 o 
  10   1   5      544.58      551.06      4.41 o 
  11   1   5      393.33      400.65      3.66 o 
  12   1   5      106.67       94.54      1.71 o 
  13   1   5       95.32       95.10      1.98 o 
  14   1   5        1.11       -0.97      0.97 o 
 -15   2   5       23.52       21.11      3.89 o 
 -14   2   5        3.82        2.59      1.94 o 
 -13   2   5       55.63       51.56      2.30 o 
 -12   2   5      373.01      393.13      5.90 o 
 -11   2   5        7.85        6.03      1.28 o 
 -10   2   5       55.23       49.66      1.79 o 
  -9   2   5       55.15       34.44      1.30 o 
  -8   2   5        7.71        7.70      0.84 o 
  -7   2   5      131.44      116.60      1.79 o 
  -6   2   5      448.78      489.70      4.35 o 
  -5   2   5      135.61      188.41      1.81 o 
  -4   2   5        3.84        9.11      0.40 o 
  -3   2   5      500.63      501.29      3.64 o 
  -2   2   5      159.91      126.47      1.90 o 
  -1   2   5       96.09      118.16      1.20 o 
   0   2   5     3088.62     3201.60     28.47 o 
   1   2   5       46.61       69.67      0.78 o 
   2   2   5     1589.63     1772.09     13.79 o 
   3   2   5      591.59      690.17      4.40 o 
   4   2   5      232.22      157.26      1.35 o 
   5   2   5        3.07        9.10      0.38 o 
   6   2   5     1235.24     1137.23      7.14 o 
   7   2   5       65.98       67.09      1.24 o 
   8   2   5       37.55       42.22      1.28 o 
   9   2   5       34.67       29.19      1.05 o 
  10   2   5        1.47        0.23      0.66 o 
  11   2   5      372.23      365.06      3.41 o 
  12   2   5       37.25       49.06      1.35 o 
  13   2   5       21.98       23.88      1.19 o 
  14   2   5       68.04       65.68      1.78 o 
 -15   3   5       23.07       17.95      2.94 o 
 -14   3   5       30.41       30.86      2.52 o 
 -13   3   5      183.49      205.68      4.25 o 
 -12   3   5       86.37       70.83      2.99 o 
 -11   3   5      229.00      238.30      4.16 o 
 -10   3   5        9.92       10.44      1.25 o 
  -9   3   5       59.84       57.46      1.75 o 
  -8   3   5      808.60      796.01      6.97 o 
  -7   3   5      276.56      284.07      2.76 o 
  -6   3   5        0.34        1.27      0.45 o 
  -5   3   5      850.38      989.78      6.79 o 
  -4   3   5        9.19       19.04      0.57 o 
  -3   3   5      106.94      128.58      1.20 o 
  -2   3   5      148.49      180.47      1.37 o 
  -1   3   5      369.11      345.95      2.55 o 
   0   3   5       31.91       33.79      0.53 o 
   1   3   5     3497.83     3827.01     34.09 o 
   2   3   5     2758.88     3053.98     20.82 o 
   3   3   5       33.68       28.30      0.57 o 
   4   3   5     1001.50     1040.72      6.14 o 
   5   3   5      276.77      212.33      1.58 o 
   6   3   5      786.36      762.53      4.95 o 
   7   3   5      670.95      660.96      4.14 o 
   8   3   5      149.41      165.02      1.56 o 
   9   3   5      956.00      979.00      6.57 o 
  10   3   5       41.78       39.84      1.05 o 
  11   3   5      181.66      185.40      2.21 o 
  12   3   5       14.99       12.01      0.93 o 
  13   3   5       42.09       34.94      1.31 o 
  14   3   5      411.88      412.24      4.84 o 
 -15   4   5        0.67       -0.57      2.37 o 
 -14   4   5        0.98        0.39      1.80 o 
 -13   4   5      681.10      678.05     10.49 o 
 -12   4   5       25.81       28.27      1.90 o 
 -11   4   5       93.31       87.07      2.99 o 
 -10   4   5      239.21      230.74      3.31 o 
  -9   4   5     1415.19     1367.89     12.28 o 
  -8   4   5     1204.19     1196.70      9.06 o 
  -7   4   5        6.04        2.97      0.54 o 
  -6   4   5       57.84       76.48      1.04 o 
  -5   4   5       56.93       68.09      0.95 o 
  -4   4   5      193.34      189.04      1.55 o 
  -3   4   5     1491.77     1723.08     10.89 o 
  -2   4   5      661.94      743.97      4.53 o 
  -1   4   5      433.70      456.14      3.02 o 
   0   4   5       14.31       11.52      0.36 o 
   1   4   5        7.02        8.93      0.39 o 
   2   4   5       16.65       13.30      0.38 o 
   3   4   5      201.42      196.78      1.48 o 
   4   4   5      382.71      421.96      2.79 o 
   5   4   5      106.31       88.69      0.89 o 
   6   4   5      375.57      360.31      2.51 o 
   7   4   5       19.34       17.89      0.80 o 
   8   4   5      463.70      460.41      3.35 o 
   9   4   5       23.98       19.65      0.85 o 
  10   4   5       32.16       28.70      0.91 o 
  11   4   5       25.77       24.13      1.08 o 
  12   4   5       13.06        9.55      0.93 o 
  13   4   5      309.73      292.56      3.54 o 
  14   4   5        6.69        6.84      1.14 o 
 -15   5   5      172.38      191.25      6.90 o 
 -14   5   5       10.85       12.38      3.54 o 
 -13   5   5      169.63      155.12      4.25 o 
 -12   5   5      270.14      266.48      4.73 o 
 -11   5   5      134.26      135.78      2.88 o 
 -10   5   5      479.44      434.67      6.95 o 
  -9   5   5     1210.77     1178.77     10.76 o 
  -8   5   5     2214.65     2184.04     16.77 o 
  -7   5   5     1656.61     1626.39     10.50 o 
  -6   5   5      498.09      520.43      3.70 o 
  -5   5   5      156.03      160.90      1.42 o 
  -4   5   5     1578.50     1831.39     11.65 o 
  -3   5   5     1647.16     1834.77     11.60 o 
  -2   5   5     4793.87     4793.87     26.86 o 
  -1   5   5        1.57        0.29      0.20 o 
   0   5   5     1700.45     1740.67     10.39 o 
   1   5   5      749.20      870.26      6.25 o 
   2   5   5      411.10      443.58      2.96 o 
   3   5   5      186.68      153.76      1.26 o 
   4   5   5        5.39        8.74      0.37 o 
   5   5   5      354.39      345.57      2.45 o 
   6   5   5     1107.59     1160.35      7.04 o 
   7   5   5     1061.96     1108.58      6.65 o 
   8   5   5        0.17       -0.51      0.51 o 
   9   5   5       39.75       38.19      1.51 o 
  10   5   5      498.73      479.14      4.30 o 
  11   5   5       18.38       14.02      0.87 o 
  12   5   5       17.16       11.21      0.95 o 
  13   5   5       95.05       94.94      1.87 o 
  14   5   5      174.86      172.65      4.22 o 
 -14   6   5       12.29        4.47      2.04 o 
 -13   6   5       62.11       58.07      2.89 o 
 -12   6   5     1373.57     1442.79     17.85 o 
 -11   6   5       60.58       57.91      2.36 o 
 -10   6   5       32.87       24.82      1.35 o 
  -9   6   5      541.21      503.18      5.25 o 
  -8   6   5       36.35       30.45      1.07 o 
  -7   6   5     1175.48     1184.32      7.83 o 
  -6   6   5      921.62      957.10      6.66 o 
  -5   6   5      125.27      125.84      1.24 o 
  -4   6   5      160.06      180.56      1.56 o 
  -3   6   5      385.33      372.03      2.66 o 
  -2   6   5      732.65      807.50      5.04 o 
  -1   6   5      308.96      359.07      2.34 o 
   0   6   5     1316.84     1480.64      8.70 o 
   1   6   5     2809.74     3206.41     19.10 o 
   2   6   5       10.02        1.47      0.27 o 
   3   6   5      890.48     1002.00      5.97 o 
   4   6   5       97.67      108.93      1.02 o 
   5   6   5     1275.30     1299.88      7.76 o 
   6   6   5      213.10      183.44      1.68 o 
   7   6   5       92.78       62.24      1.08 o 
   8   6   5      635.96      582.51      3.96 o 
   9   6   5      115.58      110.93      1.51 o 
  10   6   5      346.09      330.56      3.39 o 
  11   6   5      215.61      217.30      2.43 o 
  12   6   5        1.25       -0.08      0.83 o 
  13   6   5      151.03      157.39      2.44 o 
 -14   7   5       58.70       51.59      2.89 o 
 -13   7   5       55.20       54.46      2.89 o 
 -12   7   5       92.71       97.62      3.62 o 
 -11   7   5      112.77      108.10      2.74 o 
 -10   7   5       70.82       74.37      2.07 o 
  -9   7   5       71.92       77.80      2.30 o 
  -8   7   5      458.74      470.17      4.55 o 
  -7   7   5     1323.52     1339.35      9.61 o 
  -6   7   5     1478.80     1408.09      9.16 o 
  -5   7   5      301.18      306.15      2.31 o 
  -4   7   5       90.91       72.22      0.94 o 
  -3   7   5       22.81       19.73      0.54 o 
  -2   7   5       94.81       81.77      0.86 o 
  -1   7   5      820.61      916.82      5.57 o 
   0   7   5      447.56      556.77      3.34 o 
   1   7   5     1153.02     1357.32      8.27 o 
   2   7   5        6.55       10.35      0.36 o 
   3   7   5      940.75     1103.59      6.57 o 
   4   7   5      180.79      182.99      1.44 o 
   5   7   5      137.22      129.05      1.23 o 
   6   7   5      103.20      104.83      1.21 o 
   7   7   5      858.29      776.75      6.35 o 
   8   7   5      133.16      120.68      1.41 o 
   9   7   5       35.29       28.43      0.89 o 
  10   7   5       65.54       56.55      1.43 o 
  11   7   5       56.10       67.69      1.79 o 
  12   7   5      243.80      257.57      4.17 o 
  13   7   5      152.40      167.14      2.52 o 
 -14   8   5        0.09       -1.92      1.92 o 
 -13   8   5        3.26        6.44      1.87 o 
 -12   8   5        2.29       -2.31      2.31 o 
 -11   8   5      588.04      584.28      7.89 o 
 -10   8   5        1.62        0.70      1.06 o 
  -9   8   5      559.95      568.54      5.77 o 
  -8   8   5      114.30      128.32      2.06 o 
  -7   8   5      418.67      410.73      3.80 o 
  -6   8   5      125.90      125.54      1.48 o 
  -5   8   5      348.82      414.91      2.98 o 
  -4   8   5      292.56      329.38      2.53 o 
  -3   8   5      589.22      600.11      4.28 o 
  -2   8   5       56.27       42.42      0.66 o 
  -1   8   5      543.90      552.71      3.48 o 
   0   8   5      301.74      363.13      2.47 o 
   1   8   5      266.31      294.05      1.99 o 
   2   8   5      185.15      190.05      1.48 o 
   3   8   5       61.69       54.16      0.74 o 
   4   8   5      579.82      602.69      3.83 o 
   5   8   5      304.08      310.49      2.24 o 
   6   8   5       90.03       64.60      1.11 o 
   7   8   5      154.54      151.76      1.54 o 
   8   8   5       33.09       36.97      0.87 o 
   9   8   5      201.82      184.37      2.54 o 
  10   8   5      129.49      130.91      2.01 o 
  11   8   5        3.10        0.72      0.86 o 
  12   8   5       96.89      107.43      2.07 o 
  13   8   5      129.57      150.74      2.47 o 
 -14   9   5       95.09       93.80      3.78 o 
 -13   9   5        1.33        2.64      1.87 o 
 -12   9   5        3.65        6.72      1.94 o 
 -11   9   5        0.00       -1.70      1.70 o 
 -10   9   5      697.20      691.44      7.36 o 
  -9   9   5        1.80        2.44      0.96 o 
  -8   9   5        6.15        5.87      0.97 o 
  -7   9   5      342.59      320.53      3.28 o 
  -6   9   5     1006.10     1033.19      7.00 o 
  -5   9   5      681.46      653.21      4.60 o 
  -4   9   5        9.11        3.65      0.43 o 
  -3   9   5        6.30       12.29      0.52 o 
  -2   9   5      135.73      131.31      1.17 o 
  -1   9   5       22.40       21.73      0.52 o 
   0   9   5      108.29       95.68      0.98 o 
   1   9   5      141.45      127.30      1.11 o 
   2   9   5      915.37      924.11      5.60 o 
   3   9   5       19.76       23.88      0.59 o 
   4   9   5        2.16        1.81      0.40 o 
   5   9   5      206.70      191.29      1.70 o 
   6   9   5       75.89       47.42      0.97 o 
   7   9   5      136.56      125.61      1.41 o 
   8   9   5       27.53       25.73      0.89 o 
   9   9   5       16.80       10.71      0.78 o 
  10   9   5        1.72        2.23      0.77 o 
  11   9   5        4.88        4.42      0.97 o 
  12   9   5      121.79      129.54      2.25 o 
  13   9   5       93.56      102.24      3.24 o 
 -14  10   5      191.86      227.38      5.58 o 
 -13  10   5       26.66       28.61      2.48 o 
 -12  10   5       54.15       61.22      5.00 o 
 -11  10   5      557.50      593.68     11.34 o 
 -10  10   5       24.57       18.89      1.70 o 
  -9  10   5      473.91      458.74      5.75 o 
  -8  10   5      559.59      561.79      6.13 o 
  -7  10   5      958.87      993.30      8.17 o 
  -6  10   5       28.54       28.73      1.00 o 
  -5  10   5       24.79       16.16      0.67 o 
  -4  10   5        1.95       -0.09      0.41 o 
  -3  10   5       68.67       56.50      0.99 o 
  -2  10   5        1.72        1.96      0.37 o 
  -1  10   5       86.09       68.17      1.22 o 
   0  10   5      332.72      351.71      2.43 o 
   1  10   5      569.15      543.63      3.62 o 
   2  10   5     1576.92     1618.13      9.56 o 
   3  10   5        1.70        5.68      0.44 o 
   4  10   5       31.85       22.57      0.62 o 
   5  10   5        8.35        2.90      0.51 o 
   6  10   5      325.73      323.42      2.65 o 
   7  10   5      879.01      835.04      6.06 o 
   8  10   5       35.21       38.71      1.06 o 
   9  10   5       10.20        6.33      0.76 o 
  10  10   5       23.88       19.64      0.99 o 
  11  10   5        5.19        4.22      0.97 o 
  12  10   5       28.80       22.31      1.47 o 
  13  10   5       19.59       19.30      2.02 o 
 -13  11   5      157.41      177.47      4.73 o 
 -12  11   5       65.45       60.22      2.96 o 
 -11  11   5       33.53       34.71      2.13 o 
 -10  11   5       39.02       34.73      1.97 o 
  -9  11   5       13.90       15.13      1.43 o 
  -8  11   5       75.24       77.07      1.99 o 
  -7  11   5      113.28      115.82      2.57 o 
  -6  11   5       61.97       44.93      1.44 o 
  -5  11   5      129.69      130.66      1.54 o 
  -4  11   5      100.00       96.98      1.32 o 
  -3  11   5      453.09      465.23      3.68 o 
  -2  11   5       38.73       48.03      0.83 o 
  -1  11   5      526.76      497.48      3.51 o 
   0  11   5      668.81      610.60      3.94 o 
   1  11   5      516.21      466.58      3.22 o 
   2  11   5      450.18      459.76      3.05 o 
   3  11   5      287.11      272.47      2.20 o 
   4  11   5      564.33      550.19      3.91 o 
   5  11   5      359.85      358.65      2.82 o 
   6  11   5        0.13        0.90      0.59 o 
   7  11   5      346.60      332.06      2.98 o 
   8  11   5      111.16       98.52      1.57 o 
   9  11   5      351.73      331.15      3.45 o 
  10  11   5        8.11        8.70      0.94 o 
  11  11   5      198.38      183.36      3.54 o 
  12  11   5       20.85       16.29      1.65 o 
 -13  12   5        1.74        3.68      2.55 o 
 -12  12   5        0.42        1.62      1.90 o 
 -11  12   5        6.43        4.62      2.30 o 
 -10  12   5      198.93      204.07      4.07 o 
  -9  12   5      172.34      172.01      3.64 o 
  -8  12   5        1.23        1.40      1.16 o 
  -7  12   5      116.01      113.20      2.31 o 
  -6  12   5      109.99      141.83      1.89 o 
  -5  12   5       65.64       64.95      1.29 o 
  -4  12   5       48.32       25.77      0.85 o 
  -3  12   5       25.30       28.76      0.86 o 
  -2  12   5      160.82      141.99      1.48 o 
  -1  12   5      364.82      397.57      2.97 o 
   0  12   5      328.90      322.99      2.42 o 
   1  12   5        0.62        0.54      0.43 o 
   2  12   5       79.82       58.64      0.98 o 
   3  12   5       32.30       27.80      0.71 o 
   4  12   5      109.98      105.33      1.33 o 
   5  12   5      301.95      282.89      2.50 o 
   6  12   5     1719.24     1635.72     12.90 o 
   7  12   5      862.79      815.81      6.57 o 
   8  12   5      110.57      103.41      1.81 o 
   9  12   5      113.29      120.04      2.25 o 
  10  12   5      252.36      276.54      3.55 o 
  11  12   5      120.16      127.29      3.84 o 
  12  12   5       16.60       13.79      1.66 o 
 -13  13   5      184.36      200.25      5.21 o 
 -12  13   5        0.89       -1.62      1.62 o 
 -11  13   5        5.23        4.37      1.70 o 
 -10  13   5        2.23        6.01      1.90 o 
  -9  13   5      224.53      217.00     12.41 o 
  -8  13   5      104.99      103.37      2.53 o 
  -7  13   5        5.45        1.94      1.13 o 
  -6  13   5      148.69      175.92      2.98 o 
  -5  13   5       10.45        9.04      0.84 o 
  -4  13   5      301.33      227.36      2.63 o 
  -3  13   5       22.57        5.80      0.65 o 
  -2  13   5      324.20      283.18      2.70 o 
  -1  13   5       23.81       20.73      0.75 o 
   0  13   5     1321.62     1306.01      8.94 o 
   1  13   5      234.31      233.01      2.05 o 
   2  13   5     1068.14     1057.95      7.37 o 
   3  13   5      693.42      673.01      4.97 o 
   4  13   5       53.45       61.48      1.29 o 
   5  13   5      233.96      218.37      2.66 o 
   6  13   5       35.84       36.93      1.27 o 
   7  13   5      138.99      126.05      2.05 o 
   8  13   5        1.70        0.73      0.80 o 
   9  13   5      117.50      121.46      2.17 o 
  10  13   5       67.56       67.10      2.35 o 
  11  13   5       24.86       22.31      1.62 o 
  12  13   5       53.96       58.33      2.40 o 
 -12  14   5      303.97      302.20      5.50 o 
 -11  14   5       51.41       54.18      2.54 o 
 -10  14   5       65.05       72.02      3.30 o 
  -9  14   5      268.88      297.70      5.97 o 
  -8  14   5       12.95       13.80      1.61 o 
  -7  14   5      111.47      120.01      4.18 o 
  -6  14   5        0.87       -0.45      1.07 o 
  -5  14   5       41.58       29.47      1.19 o 
  -4  14   5      175.30      165.42      2.39 o 
  -3  14   5       47.46       54.99      1.35 o 
  -2  14   5       24.37       14.23      0.89 o 
  -1  14   5      133.78      114.40      1.68 o 
   0  14   5       50.46       74.90      1.32 o 
   1  14   5        0.02        0.25      0.58 o 
   2  14   5       57.20       54.25      1.36 o 
   3  14   5      766.76      730.72      5.89 o 
   4  14   5       14.27       15.53      0.97 o 
   5  14   5       46.67       40.89      1.30 o 
   6  14   5      234.58      236.60      2.75 o 
   7  14   5        3.27        5.88      1.13 o 
   8  14   5        1.43        1.16      0.81 o 
   9  14   5       77.47       75.70      2.44 o 
  10  14   5      279.35      252.93      4.25 o 
  11  14   5       67.43       74.81      2.35 o 
 -12  15   5        2.27        0.07      1.75 o 
 -11  15   5      264.51      306.23      5.50 o 
 -10  15   5        7.20        7.22      2.01 o 
  -9  15   5      314.41      307.00      5.96 o 
  -8  15   5      279.61      300.81      5.82 o 
  -7  15   5        8.49       12.18      2.20 o 
  -6  15   5      113.17      108.07      2.54 o 
  -5  15   5      529.89      490.50      7.15 o 
  -4  15   5       13.10       13.88      1.11 o 
  -3  15   5      207.73      185.62      2.61 o 
  -2  15   5        1.90        5.97      0.88 o 
  -1  15   5      120.19      119.62      2.21 o 
   0  15   5       33.55       25.06      1.00 o 
   1  15   5      747.96      727.79      5.83 o 
   2  15   5       25.41       21.90      0.96 o 
   3  15   5      161.90      166.07      2.28 o 
   4  15   5      256.18      243.78      2.90 o 
   5  15   5        2.69        1.16      0.85 o 
   6  15   5       42.06       40.09      1.46 o 
   7  15   5      346.29      339.38      4.45 o 
   8  15   5       12.44       10.58      1.29 o 
   9  15   5        9.27        4.63      1.40 o 
  10  15   5       67.02       68.53      2.45 o 
  11  15   5       95.86      107.22      2.67 o 
 -11  16   5       51.94       56.64      3.09 o 
 -10  16   5       33.56       32.90      2.96 o 
  -9  16   5        0.24       -1.92      1.92 o 
  -8  16   5      328.06      336.25      6.26 o 
  -7  16   5      112.46      111.01      2.97 o 
  -6  16   5      188.87      179.76      3.73 o 
  -5  16   5      142.65      123.56      4.24 o 
  -4  16   5       77.14       71.14      1.96 o 
  -3  16   5       56.14       62.62      1.66 o 
  -2  16   5       10.63       14.21      1.04 o 
  -1  16   5      122.66      117.63      1.89 o 
   0  16   5       74.18       53.83      1.43 o 
   1  16   5     1212.09     1169.82      9.98 o 
   2  16   5       54.47       50.91      1.48 o 
   3  16   5        8.93        6.20      0.89 o 
   4  16   5       85.51       78.68      1.72 o 
   5  16   5       11.98       11.75      1.16 o 
   6  16   5       21.82       17.59      1.21 o 
   7  16   5       75.14       72.34      2.08 o 
   8  16   5      289.66      282.55      4.11 o 
   9  16   5      259.11      251.55      4.26 o 
  10  16   5       20.78       15.30      1.67 o 
 -11  17   5        2.11       -1.01      1.95 o 
 -10  17   5        2.44        2.11      2.00 o 
  -9  17   5        6.13        4.82      1.94 o 
  -8  17   5       15.82       19.16      2.14 o 
  -7  17   5       14.58       13.75      2.04 o 
  -6  17   5      108.06       87.67      2.74 o 
  -5  17   5       39.47       29.82      1.84 o 
  -4  17   5        0.27       -0.57      1.05 o 
  -3  17   5       17.02       15.79      1.27 o 
  -2  17   5       13.85       10.05      1.37 o 
  -1  17   5      101.62      105.06      2.04 o 
   0  17   5      412.27      363.69      3.84 o 
   1  17   5      172.12      174.91      2.93 o 
   2  17   5       50.25       48.54      1.55 o 
   3  17   5       38.61       40.19      1.43 o 
   4  17   5       47.19       48.43      1.56 o 
   5  17   5       25.22       23.53      1.26 o 
   6  17   5       64.64       61.35      2.17 o 
   7  17   5        4.80        5.48      1.23 o 
   8  17   5      409.83      411.08      5.80 o 
   9  17   5       16.23       21.10      1.70 o 
  10  17   5        4.54        5.53      1.56 o 
 -10  18   5       69.48       70.49      3.40 o 
  -9  18   5        6.64        7.07      2.05 o 
  -8  18   5        8.30       11.80      2.07 o 
  -7  18   5        0.06       -1.69      1.69 o 
  -6  18   5        1.25       -1.43      1.43 o 
  -5  18   5        0.25        0.13      1.36 o 
  -4  18   5       10.44       16.34      1.65 o 
  -3  18   5        2.38        0.52      1.16 o 
  -2  18   5        7.92       10.63      1.23 o 
  -1  18   5      605.75      615.93      6.87 o 
   0  18   5        2.08        2.87      1.12 o 
   1  18   5       32.91       27.37      1.43 o 
   2  18   5        6.98        8.62      1.19 o 
   3  18   5      162.25      145.46      2.46 o 
   4  18   5        0.45       -0.73      0.97 o 
   5  18   5      165.74      172.26      2.76 o 
   6  18   5      278.42      274.41      4.00 o 
   7  18   5        5.91        7.18      1.43 o 
   8  18   5       76.54       85.10      2.63 o 
   9  18   5        3.74        5.13      1.69 o 
 -10  19   5       25.50       25.25      2.62 o 
  -9  19   5        3.49        5.10      2.10 o 
  -8  19   5        5.59        7.05      1.92 o 
  -7  19   5       49.78       41.92      2.72 o 
  -6  19   5        4.40        2.65      1.80 o 
  -5  19   5        6.77        6.45      1.59 o 
  -4  19   5       68.36       59.91      2.49 o 
  -3  19   5        4.92        4.80      1.50 o 
  -2  19   5        5.57        6.62      1.34 o 
  -1  19   5      544.85      553.02      6.37 o 
   0  19   5      200.05      188.42      3.15 o 
   1  19   5        6.20        4.82      1.17 o 
   2  19   5        5.79        0.08      1.11 o 
   3  19   5        0.44        0.43      1.13 o 
   4  19   5       21.35       18.95      1.45 o 
   5  19   5      128.59      124.24      2.89 o 
   6  19   5       14.94       12.73      1.74 o 
   7  19   5       85.37       92.90      3.55 o 
   8  19   5       40.21       38.49      2.64 o 
   9  19   5      239.29      254.68      5.75 o 
  -9  20   5        3.50        2.49      2.17 o 
  -8  20   5        1.61        2.83      2.75 o 
  -7  20   5       84.71       87.32      3.64 o 
  -6  20   5       86.18       94.92      3.47 o 
  -5  20   5      200.21      207.76      7.57 o 
  -4  20   5       39.76       44.78      2.25 o 
  -3  20   5       26.82       25.08      3.29 o 
  -2  20   5       20.64       25.60      1.92 o 
  -1  20   5      200.06      201.50      5.11 o 
   0  20   5       54.53       53.00      2.35 o 
   1  20   5      325.16      319.85      5.31 o 
   2  20   5      298.74      296.67      4.60 o 
   3  20   5      110.21      112.50      2.78 o 
   4  20   5        1.13       -1.15      1.76 o 
   5  20   5        3.36        3.24      1.86 o 
   6  20   5        4.94        0.06      1.90 o 
   7  20   5        9.61       11.59      2.17 o 
   8  20   5       27.59       26.11      2.55 o 
  -8  21   5        0.89        0.77      2.81 o 
  -7  21   5       71.38       79.43      3.67 o 
  -6  21   5      278.88      316.25      6.40 o 
  -5  21   5       64.58       66.09      3.77 o 
  -4  21   5       15.51       18.06      2.14 o 
  -3  21   5       45.88       49.11      2.39 o 
  -2  21   5        3.42        1.81      1.59 o 
  -1  21   5       46.26       39.39      2.25 o 
   0  21   5      223.01      219.88      4.40 o 
   1  21   5      191.97      200.07      6.28 o 
   2  21   5      473.95      474.81      7.09 o 
   3  21   5       33.05       32.57      2.10 o 
   4  21   5       38.38       33.35      2.51 o 
   5  21   5        3.22        2.51      1.94 o 
   6  21   5        1.05        0.43      1.83 o 
   7  21   5       67.93       69.83      3.40 o 
  -7  22   5       56.06       63.25      3.33 o 
  -6  22   5      439.43      441.32      8.03 o 
  -5  22   5       79.88       75.35      3.50 o 
  -4  22   5       93.32       94.51      3.78 o 
  -3  22   5      292.09      323.52      7.27 o 
  -2  22   5       99.13      103.06      3.24 o 
  -1  22   5       18.93       19.87      1.96 o 
   0  22   5       41.74       47.49      2.38 o 
   1  22   5        7.01        6.70      1.99 o 
   2  22   5       16.33       18.61      2.28 o 
   3  22   5        1.58        0.24      1.90 o 
   4  22   5       72.01       63.94      3.23 o 
   5  22   5      190.83      188.75      4.90 o 
   6  22   5       17.75       13.44      2.71 o 
  -6  23   5        4.35       11.51      4.21 o 
  -5  23   5      132.55      148.87      4.59 o 
  -4  23   5        3.45        3.84      2.10 o 
  -3  23   5       38.70       38.60      2.78 o 
  -2  23   5      369.59      418.50      7.66 o 
  -1  23   5       27.95       24.93      2.48 o 
   0  23   5      716.00      703.37     11.72 o 
   1  23   5      348.54      351.39      6.87 o 
   2  23   5        8.81        3.90      2.17 o 
   3  23   5      202.72      203.62      5.07 o 
   4  23   5       22.22       18.35      2.38 o 
   5  23   5       11.60       13.64      2.27 o 
  -4  24   5       46.03       42.80      3.56 o 
  -3  24   5       38.83       37.77      2.85 o 
  -2  24   5      198.38      210.53      5.31 o 
  -1  24   5      267.88      249.46      7.06 o 
   0  24   5       33.37       30.05      6.19 o 
   1  24   5        3.91        6.87      2.74 o 
   2  24   5        0.62       -0.65      2.44 o 
   3  24   5        0.00        1.91      2.56 o 
 -14   0   6      343.05      365.32     12.03 o 
 -12   0   6      195.31      183.46      6.46 o 
 -10   0   6      128.99      116.02      3.31 o 
  -8   0   6        8.66       10.71      1.11 o 
  -6   0   6      288.00      310.04      3.85 o 
  -4   0   6       36.23       38.70      2.87 o 
  -2   0   6     3756.12     3756.99     36.68 o 
   0   0   6     2298.42     2468.81     30.14 o 
   2   0   6     1097.62     1100.24     11.97 o 
   4   0   6      887.49      987.97     10.23 o 
   6   0   6     4875.51     4633.77     46.45 o 
   8   0   6      567.24      569.06      6.75 o 
  10   0   6      522.76      519.78      7.53 o 
  12   0   6        3.18        8.38      1.25 o 
  14   0   6      308.46      355.61      8.86 o 
 -15   1   6       44.44       41.22      3.44 o 
 -14   1   6      107.86      113.37      7.16 o 
 -13   1   6      206.50      207.60      6.00 o 
 -12   1   6       65.36       53.13      2.59 o 
 -11   1   6      374.61      358.28      5.35 o 
 -10   1   6       41.77       37.90      1.49 o 
  -9   1   6      247.30      218.13      3.04 o 
  -8   1   6      749.38      758.44      6.61 o 
  -7   1   6        7.72        5.84      0.62 o 
  -6   1   6        0.89        5.01      0.50 o 
  -5   1   6      671.12      705.93      6.06 o 
  -4   1   6     1080.09     1197.51      9.20 o 
  -3   1   6     2331.05     2562.90     18.38 o 
  -2   1   6      168.77      202.49      1.90 o 
  -1   1   6       54.78       82.70      1.06 o 
   0   1   6      459.31      506.37     15.26 o 
   1   1   6     1345.54     1517.65     13.23 o 
   2   1   6     1907.87     2081.05     16.85 o 
   3   1   6      119.30      114.65      1.21 o 
   4   1   6      909.14      856.37      6.00 o 
   5   1   6      196.90      208.37      1.74 o 
   6   1   6      281.99      260.29      2.44 o 
   7   1   6      411.56      386.29      3.39 o 
   8   1   6     1206.12     1190.01      8.66 o 
   9   1   6      116.40      121.41      1.55 o 
  10   1   6      170.45      169.27      1.93 o 
  11   1   6      134.71      144.31      1.95 o 
  12   1   6      258.36      259.39      4.39 o 
  13   1   6       16.53       17.15      1.08 o 
  14   1   6      128.17      153.29      3.07 o 
 -15   2   6        0.11       -2.38      2.38 o 
 -14   2   6      110.56      118.06      7.08 o 
 -13   2   6      578.77      608.15     11.88 o 
 -12   2   6       17.73       17.92      1.97 o 
 -11   2   6       20.87       27.17      1.70 o 
 -10   2   6      222.61      231.75      3.63 o 
  -9   2   6       26.57       23.58      1.20 o 
  -8   2   6        0.25       -0.65      0.65 o 
  -7   2   6       86.28       83.51      1.43 o 
  -6   2   6        0.14        0.53      0.45 o 
  -5   2   6        0.03        0.48      0.39 o 
  -4   2   6     1210.13     1341.74     10.78 o 
  -3   2   6        9.26        4.55      0.37 o 
  -2   2   6       60.26       38.68      0.60 o 
  -1   2   6     2597.00     2729.95     19.94 o 
   0   2   6     3542.08     3616.39     30.19 o 
   1   2   6      956.27      967.88      8.65 o 
   2   2   6       32.49       29.45      0.70 o 
   3   2   6      346.68      350.56      3.67 o 
   4   2   6      744.28      755.08      6.04 o 
   5   2   6      522.20      513.34      3.64 o 
   6   2   6       70.80       58.83      1.03 o 
   7   2   6     1699.06     1672.35     11.78 o 
   8   2   6      847.63      834.06      8.24 o 
   9   2   6      488.95      482.50      4.09 o 
  10   2   6        0.45       -0.70      0.70 o 
  11   2   6       58.90       64.90      1.47 o 
  12   2   6        3.31        2.17      0.91 o 
  13   2   6      256.64      264.18      3.55 o 
  14   2   6        6.41        7.05      2.87 o 
 -15   3   6      175.11      184.97      6.07 o 
 -14   3   6      260.94      264.60     10.70 o 
 -13   3   6        6.97        8.33      2.31 o 
 -12   3   6      120.82      113.62      3.76 o 
 -11   3   6        4.53        3.29      1.32 o 
 -10   3   6       32.72       21.28      1.31 o 
  -9   3   6        1.95        2.77      0.93 o 
  -8   3   6     1064.91     1083.17      9.71 o 
  -7   3   6      252.45      253.75      2.70 o 
  -6   3   6       47.77       62.97      1.13 o 
  -5   3   6       98.41      110.75      1.32 o 
  -4   3   6      564.22      650.05      4.73 o 
  -3   3   6       94.57      125.56      1.14 o 
  -2   3   6       53.58       64.68      0.69 o 
  -1   3   6     1346.03     1562.46     11.08 o 
   0   3   6      152.26      112.04      1.05 o 
   1   3   6        8.32       12.01      0.45 o 
   2   3   6     1651.35     1823.30     14.22 o 
   3   3   6     1121.76     1108.08      7.48 o 
   4   3   6      963.97     1033.55      6.58 o 
   5   3   6        1.13        0.24      0.41 o 
   6   3   6      139.20      150.55      1.60 o 
   7   3   6      223.61      218.04      1.99 o 
   8   3   6      215.71      224.58      2.15 o 
   9   3   6      239.65      238.01      2.31 o 
  10   3   6      236.73      234.96      2.60 o 
  11   3   6       15.38       13.77      0.96 o 
  12   3   6       75.80       66.81      1.70 o 
  13   3   6      102.03       98.06      2.98 o 
 -15   4   6        9.67        4.07      2.63 o 
 -14   4   6      179.21      191.85      6.63 o 
 -13   4   6        0.88        2.39      2.25 o 
 -12   4   6      123.48      127.23      3.60 o 
 -11   4   6      343.19      349.88      6.13 o 
 -10   4   6       69.74       64.71      1.92 o 
  -9   4   6      900.77      888.94      8.94 o 
  -8   4   6     1128.79     1093.34      9.19 o 
  -7   4   6      171.68      153.84      1.72 o 
  -6   4   6      100.22      134.38      1.45 o 
  -5   4   6      986.75      954.11      6.28 o 
  -4   4   6        0.74        2.02      0.32 o 
  -3   4   6      192.45      188.06      1.83 o 
  -2   4   6      293.86      337.52      2.36 o 
  -1   4   6       47.23       63.13      0.76 o 
   0   4   6      270.85      294.70      2.22 o 
   1   4   6      828.13      869.01      6.22 o 
   2   4   6      256.80      304.73      2.25 o 
   3   4   6      109.33      118.86      1.20 o 
   4   4   6        0.21       -0.32      0.32 o 
   5   4   6       96.19      116.38      1.18 o 
   6   4   6     2601.16     2508.26     16.45 o 
   7   4   6       48.59       38.95      0.90 o 
   8   4   6      295.20      307.43      2.69 o 
   9   4   6      196.34      184.64      2.56 o 
  10   4   6       32.09       35.52      1.13 o 
  11   4   6      132.24      125.24      2.01 o 
  12   4   6      234.51      242.45      3.15 o 
  13   4   6        5.30        6.41      1.14 o 
 -14   5   6       54.40       48.38      3.56 o 
 -13   5   6       17.61       11.14      2.83 o 
 -12   5   6       13.64       15.03      1.84 o 
 -11   5   6       14.30        8.78      1.94 o 
 -10   5   6        0.08        1.10      1.09 o 
  -9   5   6        7.12        6.64      0.95 o 
  -8   5   6      354.04      341.86      3.37 o 
  -7   5   6       14.62       11.54      0.67 o 
  -6   5   6      399.43      448.47      3.30 o 
  -5   5   6      309.38      382.26      2.61 o 
  -4   5   6      144.54      160.77      1.35 o 
  -3   5   6     1110.99     1239.73      7.97 o 
  -2   5   6        2.88        2.87      0.31 o 
  -1   5   6      559.67      506.70      3.62 o 
   0   5   6      545.30      580.78      4.12 o 
   1   5   6     3814.40     4027.45     25.30 o 
   2   5   6        3.45        1.00      0.29 o 
   3   5   6      420.57      459.13      3.51 o 
   4   5   6      137.57      143.57      1.32 o 
   5   5   6       16.61       13.17      0.44 o 
   6   5   6       60.79       48.77      0.94 o 
   7   5   6      168.90      171.34      1.83 o 
   8   5   6       75.80       82.25      1.32 o 
   9   5   6      168.01      182.25      2.07 o 
  10   5   6       13.76       13.95      0.90 o 
  11   5   6       11.97        4.97      0.97 o 
  12   5   6        5.02        3.14      1.12 o 
  13   5   6      320.52      353.39      5.45 o 
 -14   6   6      100.58      104.39      5.84 o 
 -13   6   6      170.08      178.14      5.57 o 
 -12   6   6      163.74      162.35      4.08 o 
 -11   6   6      282.93      278.74      5.38 o 
 -10   6   6       22.97       26.60      1.52 o 
  -9   6   6      130.46      127.75      2.22 o 
  -8   6   6       66.15       61.50      1.47 o 
  -7   6   6       39.94       24.63      0.94 o 
  -6   6   6       31.80       28.70      0.73 o 
  -5   6   6        2.02        8.04      0.46 o 
  -4   6   6     1197.58     1263.73      7.86 o 
  -3   6   6      173.71      212.03      1.62 o 
  -2   6   6      338.88      358.38      2.46 o 
  -1   6   6     2022.76     2060.98     13.33 o 
   0   6   6     2220.87     2429.61     15.55 o 
   1   6   6      444.10      495.09      3.69 o 
   2   6   6      101.75      100.87      1.10 o 
   3   6   6       31.32       39.77      0.73 o 
   4   6   6      254.56      273.06      1.98 o 
   5   6   6       32.89       44.00      0.75 o 
   6   6   6      616.89      588.49      3.99 o 
   7   6   6      420.10      403.41      3.11 o 
   8   6   6      545.39      536.56      4.37 o 
   9   6   6       35.42       31.13      1.08 o 
  10   6   6      180.63      171.82      2.20 o 
  11   6   6        2.10        0.85      0.86 o 
  12   6   6      398.41      426.72      4.91 o 
  13   6   6      118.09      117.05      2.42 o 
 -14   7   6       58.33       61.21      3.88 o 
 -13   7   6      144.86      131.13      7.25 o 
 -12   7   6      189.93      203.32      6.83 o 
 -11   7   6      627.64      622.44      8.43 o 
 -10   7   6       29.06       26.65      1.52 o 
  -9   7   6      845.25      832.64      7.96 o 
  -8   7   6     1371.67     1463.83     11.54 o 
  -7   7   6     2556.36     2609.90     18.00 o 
  -6   7   6        2.46        1.78      0.49 o 
  -5   7   6      152.29      174.24      1.58 o 
  -4   7   6      431.11      465.44      3.19 o 
  -3   7   6      127.02       94.94      0.99 o 
  -2   7   6      137.86      104.16      0.96 o 
  -1   7   6      596.91      661.89      4.64 o 
   0   7   6      371.55      375.10      2.73 o 
   1   7   6      431.24      475.45      3.36 o 
   2   7   6       79.89       89.50      1.09 o 
   3   7   6      126.00      143.57      1.26 o 
   4   7   6       66.25       80.66      0.95 o 
   5   7   6       35.90       22.84      0.61 o 
   6   7   6      130.82      113.35      1.31 o 
   7   7   6      357.64      375.57      2.97 o 
   8   7   6       95.27       73.84      1.37 o 
   9   7   6        5.77       10.79      0.79 o 
  10   7   6       56.19       48.66      1.37 o 
  11   7   6        6.89        7.48      0.98 o 
  12   7   6        1.58        0.25      1.25 o 
  13   7   6       29.52       27.90      1.48 o 
 -14   8   6      251.41      246.45      6.82 o 
 -13   8   6      329.69      332.31      8.07 o 
 -12   8   6       98.73       90.09      4.87 o 
 -11   8   6      227.40      223.69      4.22 o 
 -10   8   6       65.34       59.81      2.12 o 
  -9   8   6      210.80      209.55      3.14 o 
  -8   8   6      131.97      136.57      2.09 o 
  -7   8   6       20.75       19.94      1.05 o 
  -6   8   6      354.13      324.30      2.65 o 
  -5   8   6       29.19       38.23      0.86 o 
  -4   8   6      148.51      123.16      1.28 o 
  -3   8   6     2495.41     2578.20     16.73 o 
  -2   8   6        8.94       19.99      0.49 o 
  -1   8   6     1035.48     1151.86      7.18 o 
   0   8   6      283.86      280.06      2.43 o 
   1   8   6      107.15      108.57      1.06 o 
   2   8   6       59.94       60.81      0.76 o 
   3   8   6      167.52      182.64      1.54 o 
   4   8   6       48.36       48.18      0.82 o 
   5   8   6      236.38      215.09      1.86 o 
   6   8   6      997.50      994.57      6.65 o 
   7   8   6        5.33        8.11      0.64 o 
   8   8   6        0.33       -0.20      0.60 o 
   9   8   6       38.36       32.83      1.03 o 
  10   8   6       73.61       66.95      2.09 o 
  11   8   6      155.17      160.28      3.70 o 
  12   8   6        6.09        2.86      1.10 o 
  13   8   6       27.53       26.09      1.46 o 
 -14   9   6       20.06       15.47      2.81 o 
 -13   9   6      407.39      424.42      9.44 o 
 -12   9   6       71.19       63.83      3.02 o 
 -11   9   6        9.88       11.57      1.63 o 
 -10   9   6      215.79      209.18      3.61 o 
  -9   9   6       93.51      102.03      2.49 o 
  -8   9   6      190.22      185.76      2.69 o 
  -7   9   6      295.40      280.71      2.99 o 
  -6   9   6     3545.21     3451.76     23.66 o 
  -5   9   6      219.97      244.96      2.12 o 
  -4   9   6       85.15       59.53      0.94 o 
  -3   9   6       71.18       69.50      1.00 o 
  -2   9   6       48.45       58.47      0.80 o 
  -1   9   6        3.03        0.61      0.33 o 
   0   9   6        2.14        0.28      0.34 o 
   1   9   6      266.03      267.27      1.97 o 
   2   9   6      163.71      155.01      1.34 o 
   3   9   6      261.01      258.37      2.04 o 
   4   9   6        5.09        8.90      0.50 o 
   5   9   6      497.38      506.96      3.65 o 
   6   9   6        1.80        1.43      0.56 o 
   7   9   6       33.83       17.85      0.90 o 
   8   9   6        9.94        4.78      0.72 o 
   9   9   6        0.13       -0.11      0.71 o 
  10   9   6      149.95      162.32      2.32 o 
  11   9   6       32.73       33.89      1.35 o 
  12   9   6      114.06      117.75      2.73 o 
  13   9   6       12.36        9.08      1.61 o 
 -13  10   6        1.19        1.79      2.34 o 
 -12  10   6       47.20       57.35      3.04 o 
 -11  10   6       36.87       32.61      2.38 o 
 -10  10   6       21.14       17.13      1.41 o 
  -9  10   6       89.60       80.80      2.08 o 
  -8  10   6      296.89      288.06      3.87 o 
  -7  10   6      526.19      550.09      5.27 o 
  -6  10   6     1220.48     1134.92      8.77 o 
  -5  10   6       23.32       19.06      0.71 o 
  -4  10   6       22.41       10.56      0.55 o 
  -3  10   6      117.36       98.21      1.15 o 
  -2  10   6        3.06        6.94      0.42 o 
  -1  10   6      675.09      610.90      3.90 o 
   0  10   6      446.90      479.18      3.28 o 
   1  10   6       38.23       38.83      0.77 o 
   2  10   6       51.41       72.03      0.92 o 
   3  10   6      106.04       78.24      1.02 o 
   4  10   6       39.02       40.62      1.00 o 
   5  10   6       59.82       45.33      1.00 o 
   6  10   6      844.90      758.57      5.52 o 
   7  10   6      266.81      260.81      2.67 o 
   8  10   6        4.90        5.99      0.79 o 
   9  10   6      654.44      645.66      5.50 o 
  10  10   6        0.07        0.27      0.88 o 
  11  10   6       42.12       44.02      1.61 o 
  12  10   6      373.12      408.98      5.27 o 
 -13  11   6        2.19        3.93      2.56 o 
 -12  11   6        0.69        1.05      2.24 o 
 -11  11   6        0.56       -1.71      2.06 o 
 -10  11   6       71.09       70.67      2.18 o 
  -9  11   6      163.17      154.06      3.94 o 
  -8  11   6       62.98       62.46      2.86 o 
  -7  11   6        2.50        0.99      0.81 o 
  -6  11   6      322.23      281.93      3.01 o 
  -5  11   6       45.02       49.66      1.42 o 
  -4  11   6      695.61      778.61      6.12 o 
  -3  11   6      700.85      730.13      5.26 o 
  -2  11   6      155.30      143.81      1.39 o 
  -1  11   6      390.03      395.84      2.94 o 
   0  11   6      775.36      677.62      4.50 o 
   1  11   6      277.91      287.21      2.28 o 
   2  11   6       94.50       92.11      1.08 o 
   3  11   6     1371.81     1351.69      8.46 o 
   4  11   6      149.77      198.61      1.81 o 
   5  11   6       28.97       28.88      0.76 o 
   6  11   6       20.92       27.77      0.87 o 
   7  11   6      438.34      428.46      3.86 o 
   8  11   6      365.89      326.28      3.37 o 
   9  11   6       19.34       23.90      1.14 o 
  10  11   6       93.87       91.06      1.98 o 
  11  11   6       81.11       72.99      2.04 o 
  12  11   6      121.36      116.87      2.96 o 
 -13  12   6      567.00      633.86     12.70 o 
 -12  12   6        4.00        6.35      2.44 o 
 -11  12   6      153.68      167.79      3.80 o 
 -10  12   6       45.11       40.11      2.14 o 
  -9  12   6        0.61       -0.83      1.21 o 
  -8  12   6       28.45       26.46      1.55 o 
  -7  12   6      311.94      310.69      4.42 o 
  -6  12   6      594.50      509.14      5.50 o 
  -5  12   6      540.18      456.21      4.24 o 
  -4  12   6       11.34        9.61      0.70 o 
  -3  12   6      190.10      152.67      1.72 o 
  -2  12   6       15.65        6.55      0.53 o 
  -1  12   6        1.21       -0.46      0.46 o 
   0  12   6      494.54      495.50      3.48 o 
   1  12   6      354.59      365.08      2.71 o 
   2  12   6     1247.02     1234.79      8.12 o 
   3  12   6      117.63      116.56      1.42 o 
   4  12   6      469.57      428.93      3.41 o 
   5  12   6        0.17       -0.59      0.59 o 
   6  12   6      239.33      190.83      2.33 o 
   7  12   6      508.29      452.09      4.57 o 
   8  12   6       28.64       29.21      1.38 o 
   9  12   6       68.95       69.29      2.16 o 
  10  12   6       40.10       32.50      1.35 o 
  11  12   6       83.22       86.64      2.69 o 
  12  12   6      110.65      116.68      3.04 o 
 -13  13   6        7.18       11.40      2.75 o 
 -12  13   6        0.50        6.05      2.56 o 
 -11  13   6       92.57      102.96      3.16 o 
 -10  13   6       31.68       25.27      1.94 o 
  -9  13   6      356.33      344.50      4.99 o 
  -8  13   6       86.15       94.84      2.49 o 
  -7  13   6       60.17       73.57      2.21 o 
  -6  13   6       23.22       22.37      1.22 o 
  -5  13   6       68.61       62.55      1.59 o 
  -4  13   6      180.86      173.01      2.14 o 
  -3  13   6       31.95       25.28      0.83 o 
  -2  13   6       57.80       61.71      1.14 o 
  -1  13   6      158.13      159.10      1.66 o 
   0  13   6      170.10      163.35      1.71 o 
   1  13   6      456.76      435.70      3.29 o 
   2  13   6      205.24      186.41      1.87 o 
   3  13   6      493.93      517.70      3.98 o 
   4  13   6      171.31      140.75      2.14 o 
   5  13   6      120.64      145.40      1.88 o 
   6  13   6       25.79       20.59      1.03 o 
   7  13   6      264.76      260.34      3.10 o 
   8  13   6       80.88       76.24      1.88 o 
   9  13   6       49.92       48.36      1.72 o 
  10  13   6       28.89       26.98      1.43 o 
  11  13   6       90.51       92.46      2.53 o 
 -12  14   6       82.23       95.57      4.68 o 
 -11  14   6      168.67      186.76      5.82 o 
 -10  14   6      207.85      222.00      5.37 o 
  -9  14   6        4.04        1.67      1.81 o 
  -8  14   6      344.13      334.64      4.88 o 
  -7  14   6      230.97      234.04      3.81 o 
  -6  14   6       18.03       11.83      1.25 o 
  -5  14   6       70.37       59.15      1.59 o 
  -4  14   6        0.34       -0.73      0.73 o 
  -3  14   6        0.73        2.49      0.69 o 
  -2  14   6      562.62      561.01      4.95 o 
  -1  14   6      416.62      396.65      3.35 o 
   0  14   6       12.03       10.45      0.65 o 
   1  14   6       45.99       53.65      1.44 o 
   2  14   6       80.89       77.85      1.36 o 
   3  14   6      413.42      403.78      3.62 o 
   4  14   6       21.61       21.81      0.93 o 
   5  14   6        0.09       -0.63      0.79 o 
   6  14   6       95.04       93.36      1.80 o 
   7  14   6        0.40        1.50      0.97 o 
   8  14   6      382.66      386.82      6.29 o 
   9  14   6       25.47       24.28      1.47 o 
  10  14   6       24.56       15.34      1.33 o 
  11  14   6        3.80        3.36      1.34 o 
 -12  15   6        7.84        9.43      2.74 o 
 -11  15   6       48.27       46.50      3.89 o 
 -10  15   6        1.89        0.93      1.79 o 
  -9  15   6       66.41       73.67      3.19 o 
  -8  15   6      864.09      898.09     13.35 o 
  -7  15   6      131.78      126.96      3.18 o 
  -6  15   6       72.02       73.40      2.25 o 
  -5  15   6       32.15       45.04      2.41 o 
  -4  15   6        7.90        3.28      1.22 o 
  -3  15   6       66.12       47.90      1.46 o 
  -2  15   6      103.20       75.57      1.56 o 
  -1  15   6        4.93        3.10      0.71 o 
   0  15   6       91.20       90.11      1.56 o 
   1  15   6      120.76      115.67      1.62 o 
   2  15   6        0.32       -0.03      0.70 o 
   3  15   6      346.27      335.49      3.54 o 
   4  15   6       17.06       18.30      1.01 o 
   5  15   6      574.62      540.95      5.27 o 
   6  15   6      141.96      127.00      2.11 o 
   7  15   6       68.51       63.21      2.24 o 
   8  15   6      175.36      172.74      3.04 o 
   9  15   6        5.51        5.43      1.24 o 
  10  15   6       27.40       23.43      1.57 o 
 -11  16   6       40.95       36.69      3.30 o 
 -10  16   6        3.01        2.95      1.94 o 
  -9  16   6      106.64      124.42      5.08 o 
  -8  16   6        4.60        3.87      1.57 o 
  -7  16   6        7.55        5.09      1.37 o 
  -6  16   6       11.53       10.88      1.65 o 
  -5  16   6      140.31      119.90      2.91 o 
  -4  16   6      416.10      400.39      5.63 o 
  -3  16   6      481.24      467.71      5.36 o 
  -2  16   6       92.96       70.25      1.72 o 
  -1  16   6       55.66       55.24      1.44 o 
   0  16   6        4.47        4.49      0.84 o 
   1  16   6      104.23      104.01      1.86 o 
   2  16   6      137.38      138.95      2.45 o 
   3  16   6       92.56       84.35      1.69 o 
   4  16   6      310.67      294.34      3.58 o 
   5  16   6       55.36       54.15      1.64 o 
   6  16   6        2.01        4.26      1.14 o 
   7  16   6      143.04      154.92      2.91 o 
   8  16   6        5.20        7.78      1.29 o 
   9  16   6       24.38       24.72      1.53 o 
  10  16   6       19.54       17.52      1.66 o 
 -11  17   6       18.26       16.32      4.60 o 
 -10  17   6       51.42       54.89      7.25 o 
  -9  17   6        2.69        4.12      1.92 o 
  -8  17   6      315.03      328.62     10.95 o 
  -7  17   6       45.97       48.01      2.31 o 
  -6  17   6      154.64      156.24      3.20 o 
  -5  17   6       86.34       78.70      2.13 o 
  -4  17   6      160.22      140.38      2.65 o 
  -3  17   6       58.89       55.67      2.43 o 
  -2  17   6      388.08      358.36      4.13 o 
  -1  17   6      109.66      115.53      1.97 o 
   0  17   6       50.63       41.75      1.35 o 
   1  17   6       55.22       53.60      1.48 o 
   2  17   6        3.02        2.97      0.86 o 
   3  17   6        1.32        1.49      0.92 o 
   4  17   6        4.30        1.97      1.05 o 
   5  17   6       23.85       20.81      1.32 o 
   6  17   6       92.82       89.03      2.22 o 
   7  17   6      374.78      384.83      4.96 o 
   8  17   6       23.60       23.39      1.53 o 
   9  17   6       17.20       18.72      1.52 o 
 -10  18   6       36.79       34.83      4.95 o 
  -9  18   6       64.66       64.13      3.94 o 
  -8  18   6       75.85       68.04      3.44 o 
  -7  18   6       10.81        9.96      2.45 o 
  -6  18   6      120.03      118.20      3.27 o 
  -5  18   6        4.12        4.03      1.37 o 
  -4  18   6        7.54        5.90      1.16 o 
  -3  18   6       17.34       12.97      1.52 o 
  -2  18   6      773.58      790.29      8.44 o 
  -1  18   6       58.12       64.72      2.10 o 
   0  18   6        0.16        0.62      1.04 o 
   1  18   6       72.16       64.41      1.91 o 
   2  18   6        0.74       -0.03      0.94 o 
   3  18   6      125.32      115.67      2.36 o 
   4  18   6       37.30       38.07      1.57 o 
   5  18   6       21.39       18.05      1.35 o 
   6  18   6        5.73        2.54      1.17 o 
   7  18   6        0.02        1.87      1.21 o 
   8  18   6       57.83       64.19      3.01 o 
   9  18   6        1.89        2.38      1.44 o 
  -9  19   6        4.44        3.36      3.36 o 
  -8  19   6      316.86      335.28      8.07 o 
  -7  19   6      323.68      334.18      6.50 o 
  -6  19   6       31.62       41.72      2.25 o 
  -5  19   6        1.68        0.98      1.54 o 
  -4  19   6        6.05        3.16      1.35 o 
  -3  19   6       36.16       39.81      1.67 o 
  -2  19   6      204.30      211.26      3.33 o 
  -1  19   6      198.20      208.34      3.32 o 
   0  19   6      111.17      134.38      4.68 o 
   1  19   6      207.80      201.90      3.35 o 
   2  19   6        4.82        4.11      1.28 o 
   3  19   6      191.18      182.28      3.34 o 
   4  19   6       53.72       46.29      1.97 o 
   5  19   6       19.98       15.24      1.51 o 
   6  19   6      123.93      127.71      4.11 o 
   7  19   6      167.35      175.65      3.52 o 
   8  19   6       19.27       23.30      2.17 o 
  -9  20   6        0.79       -0.71      3.36 o 
  -8  20   6      247.51      247.61      8.67 o 
  -7  20   6        0.69       -1.42      2.38 o 
  -6  20   6      165.41      190.01      4.90 o 
  -5  20   6       88.53       96.18      3.07 o 
  -4  20   6       37.66       41.00      2.19 o 
  -3  20   6      395.22      405.58      6.27 o 
  -2  20   6       88.99       98.02      2.50 o 
  -1  20   6      323.39      324.21      4.45 o 
   0  20   6       73.77       73.58      2.43 o 
   1  20   6      180.68      184.02      5.65 o 
   2  20   6       13.27       13.68      1.47 o 
   3  20   6       20.88       18.11      1.55 o 
   4  20   6        0.04       -0.96      1.27 o 
   5  20   6        1.64       -0.42      1.33 o 
   6  20   6       79.93       74.18      2.51 o 
   7  20   6       50.83       51.31      2.51 o 
  -8  21   6       22.09       26.52      4.95 o 
  -7  21   6       54.12       64.12      4.00 o 
  -6  21   6      281.74      294.43      7.50 o 
  -5  21   6      133.42      140.16      4.20 o 
  -4  21   6      169.51      175.55      4.55 o 
  -3  21   6       22.75       25.36      2.30 o 
  -2  21   6       85.65       99.96      3.63 o 
  -1  21   6      265.19      252.28      5.18 o 
   0  21   6        5.87        5.20      1.61 o 
   1  21   6        0.09       -1.32      1.32 o 
   2  21   6        4.88        7.94      1.51 o 
   3  21   6       42.75       39.88      1.96 o 
   4  21   6        1.78        1.31      1.41 o 
   5  21   6        6.59        4.48      1.45 o 
   6  21   6       10.20        9.10      1.79 o 
  -6  22   6      104.60      114.32      5.66 o 
  -5  22   6      143.54      146.24     12.74 o 
  -4  22   6      538.97      597.87     11.11 o 
  -3  22   6        7.08        3.17      1.97 o 
  -2  22   6       81.62       67.60      3.30 o 
  -1  22   6      143.81      147.77      4.66 o 
   0  22   6       36.58       37.20      2.76 o 
   1  22   6      327.18      305.96     16.37 o 
   2  22   6      181.39      190.04      4.70 o 
   3  22   6        1.30        0.20      1.83 o 
   4  22   6       10.69        5.76      2.19 o 
   5  22   6       43.28       40.09      2.94 o 
  -5  23   6        5.71        1.31      2.65 o 
  -4  23   6       31.36       29.12      3.25 o 
  -3  23   6        0.86       -0.09      2.04 o 
  -2  23   6        0.16       -2.03      2.03 o 
  -1  23   6     1100.97     1150.22     16.85 o 
   0  23   6        9.51        2.77      2.10 o 
   1  23   6      202.04      217.70      6.99 o 
   2  23   6        7.81        7.96      2.14 o 
   3  23   6       93.11      106.91      3.87 o 
   4  23   6       23.03       19.11      2.41 o 
  -3  24   6       39.09       46.10      4.51 o 
  -2  24   6       47.14       72.08      3.51 o 
  -1  24   6       65.52       86.47      4.91 o 
   0  24   6       42.39       47.27      2.96 o 
   1  24   6        3.52        1.83      3.95 o 
   2  24   6      146.43      145.71      5.38 o 
 -15   0   7      737.85      723.21     19.99 o 
 -13   0   7      687.97      667.66     18.04 o 
 -11   0   7        1.58        1.60      1.86 o 
  -9   0   7      135.21      119.94      4.00 o 
  -7   0   7     1101.60     1175.88     19.40 o 
  -5   0   7       19.00       14.26      1.07 o 
  -3   0   7        4.53        3.19      0.59 o 
  -1   0   7      378.81      361.61      4.83 o 
   1   0   7        0.16        3.18      1.42 o 
   3   0   7       18.13       20.69      0.92 o 
   5   0   7     2142.90     2016.75     20.51 o 
   7   0   7       83.25       72.55      1.77 o 
   9   0   7       94.94      100.17      2.34 o 
  11   0   7        8.45        8.53      1.56 o 
  13   0   7       48.37       45.64      2.74 o 
 -15   1   7       67.63       66.15      4.06 o 
 -14   1   7       17.83       12.58      3.01 o 
 -13   1   7        4.83        3.54      2.65 o 
 -12   1   7        0.14        3.62      2.06 o 
 -11   1   7        0.73       -0.04      1.33 o 
 -10   1   7      304.11      281.38      4.67 o 
  -9   1   7     1012.64     1014.95     10.50 o 
  -8   1   7      390.86      388.59      4.40 o 
  -7   1   7      159.89      136.79      2.07 o 
  -6   1   7        0.87       -0.53      0.53 o 
  -5   1   7      312.49      309.06      2.64 o 
  -4   1   7       20.58       27.91      0.75 o 
  -3   1   7        0.11        0.41      0.38 o 
  -2   1   7      273.45      337.25      2.33 o 
  -1   1   7       22.93       16.56      0.49 o 
   0   1   7       64.87       72.83      1.33 o 
   1   1   7      464.01      518.99      5.27 o 
   2   1   7      763.01      861.62      8.19 o 
   3   1   7      819.72      806.33      6.42 o 
   4   1   7       13.83       16.23      0.57 o 
   5   1   7      639.39      571.23      4.45 o 
   6   1   7      115.42      113.72      1.49 o 
   7   1   7      537.43      534.72      4.43 o 
   8   1   7       21.37       20.88      0.89 o 
   9   1   7       29.82       28.00      1.00 o 
  10   1   7      130.62      143.13      2.27 o 
  11   1   7      411.46      428.19      4.63 o 
  12   1   7        0.46        0.63      1.03 o 
  13   1   7       10.84        6.45      1.45 o 
 -14   2   7      237.13      227.63     11.94 o 
 -13   2   7       19.86       14.47      2.74 o 
 -12   2   7       96.58      105.65      7.34 o 
 -11   2   7       77.59       73.20      2.62 o 
 -10   2   7       32.40       30.52      1.74 o 
  -9   2   7        0.02       -0.33      1.09 o 
  -8   2   7        4.79        1.87      0.87 o 
  -7   2   7      205.19      209.40      2.72 o 
  -6   2   7     1128.79     1217.94     10.51 o 
  -5   2   7        4.81        3.77      0.45 o 
  -4   2   7      452.93      542.66      4.18 o 
  -3   2   7      369.09      412.58      3.29 o 
  -2   2   7       45.70       33.79      0.84 o 
  -1   2   7       14.27       19.22      0.69 o 
   0   2   7      147.08      186.12      1.99 o 
   1   2   7      152.96      140.85      1.80 o 
   2   2   7     3194.31     3497.22     28.13 o 
   3   2   7        1.30        5.11      0.44 o 
   4   2   7       42.79       40.23      0.88 o 
   5   2   7       73.89       91.55      1.15 o 
   6   2   7     3521.06     3398.83     24.22 o 
   7   2   7       18.01       18.09      0.77 o 
   8   2   7      849.96      799.96      6.37 o 
   9   2   7        2.22        1.78      0.75 o 
  10   2   7      119.24      113.40      1.94 o 
  11   2   7        6.45        4.42      1.03 o 
  12   2   7       42.96       45.56      1.95 o 
  13   2   7      223.31      225.99      3.82 o 
 -14   3   7        8.52       12.00      2.56 o 
 -13   3   7       32.93       26.01      2.74 o 
 -12   3   7       95.34      106.73      4.42 o 
 -11   3   7      354.75      321.00      6.03 o 
 -10   3   7       76.38       69.94      2.96 o 
  -9   3   7       30.38       23.89      1.34 o 
  -8   3   7     1184.58     1139.76     10.99 o 
  -7   3   7       82.18      117.56      2.15 o 
  -6   3   7      236.02      244.70      2.57 o 
  -5   3   7      161.81      187.27      1.83 o 
  -4   3   7       44.56       36.48      0.70 o 
  -3   3   7      245.64      217.96      1.93 o 
  -2   3   7      638.97      650.92      4.84 o 
  -1   3   7      266.57      177.18      1.63 o 
   0   3   7       18.23       16.75      1.86 o 
   1   3   7       72.27       60.49      0.77 o 
   2   3   7        1.14       -0.20      0.49 o 
   3   3   7      184.79      186.20      1.54 o 
   4   3   7      470.85      493.46      4.02 o 
   5   3   7       35.99       22.31      0.80 o 
   6   3   7       69.61       76.26      1.31 o 
   7   3   7      348.29      319.01      2.94 o 
   8   3   7       87.28       87.73      1.50 o 
   9   3   7        6.00        6.59      0.79 o 
  10   3   7        7.03        7.18      0.91 o 
  11   3   7      154.79      164.56      2.56 o 
  12   3   7       30.53       22.08      1.40 o 
  13   3   7       79.19       75.77      2.43 o 
 -14   4   7       17.19       16.94      3.27 o 
 -13   4   7       13.80       15.12      2.56 o 
 -12   4   7        2.05        4.95      2.12 o 
 -11   4   7       70.85       67.13      2.88 o 
 -10   4   7      191.43      183.32      3.23 o 
  -9   4   7      315.96      336.45      4.55 o 
  -8   4   7      125.27      117.48      2.15 o 
  -7   4   7      274.21      237.22      2.60 o 
  -6   4   7      221.27      221.95      2.17 o 
  -5   4   7      113.19      108.76      1.26 o 
  -4   4   7       67.68       46.19      0.70 o 
  -3   4   7       80.98       95.91      1.00 o 
  -2   4   7      300.09      344.59      2.40 o 
  -1   4   7     1265.93     1310.81      9.40 o 
   0   4   7     2500.96     2713.29     19.08 o 
   1   4   7      327.46      333.44      2.76 o 
   2   4   7      529.89      560.74      4.12 o 
   3   4   7      695.78      748.05      5.22 o 
   4   4   7       19.45       14.81      0.50 o 
   5   4   7       40.15       29.97      0.73 o 
   6   4   7     1485.58     1439.21     10.63 o 
   7   4   7      448.24      429.00      4.14 o 
   8   4   7        4.42        3.56      0.70 o 
   9   4   7      193.41      198.00      2.46 o 
  10   4   7       34.45       33.31      1.34 o 
  11   4   7      115.99      127.37      2.31 o 
  12   4   7        0.05       -1.13      1.13 o 
  13   4   7        3.98        1.28      1.35 o 
 -14   5   7      207.45      192.81      6.07 o 
 -13   5   7        0.01        1.15      2.13 o 
 -12   5   7      142.40      142.50      4.81 o 
 -11   5   7        0.01        1.56      1.56 o 
 -10   5   7      246.19      249.40      3.91 o 
  -9   5   7        4.97        3.95      1.09 o 
  -8   5   7      175.82      185.84      2.76 o 
  -7   5   7     2478.53     2432.91     19.59 o 
  -6   5   7       77.97      106.44      1.42 o 
  -5   5   7       86.38       84.65      1.03 o 
  -4   5   7        2.89        5.34      0.38 o 
  -3   5   7      185.87      164.37      2.01 o 
  -2   5   7       14.25       17.47      0.46 o 
  -1   5   7      119.98      183.02      1.67 o 
   0   5   7      315.79      319.87      2.46 o 
   1   5   7       14.61        8.38      0.41 o 
   2   5   7       14.73        4.78      0.33 o 
   3   5   7      333.33      359.40      2.69 o 
   4   5   7        1.90        0.91      0.41 o 
   5   5   7        2.16       -0.38      0.38 o 
   6   5   7      247.79      235.62      2.09 o 
   7   5   7      499.74      480.93      3.90 o 
   8   5   7       58.83       64.26      1.48 o 
   9   5   7      198.39      197.20      2.35 o 
  10   5   7        5.10        2.92      0.75 o 
  11   5   7      116.81      117.46      2.23 o 
  12   5   7       70.19       66.70      2.23 o 
  13   5   7       60.53       57.59      2.52 o 
 -14   6   7       35.56       41.43      3.44 o 
 -13   6   7       71.99       71.41      3.88 o 
 -12   6   7        0.78        1.66      3.54 o 
 -11   6   7       40.68       45.81      2.48 o 
 -10   6   7      265.24      264.93      4.10 o 
  -9   6   7       13.23        5.21      1.18 o 
  -8   6   7      277.70      263.79      3.00 o 
  -7   6   7       30.93       31.75      0.98 o 
  -6   6   7       44.49       34.80      0.88 o 
  -5   6   7       56.67       55.47      0.90 o 
  -4   6   7      221.21      191.86      1.67 o 
  -3   6   7       62.24       50.38      0.69 o 
  -2   6   7      276.78      254.23      2.03 o 
  -1   6   7      371.30      413.03      2.94 o 
   0   6   7      289.07      275.78      1.99 o 
   1   6   7      342.36      309.70      2.28 o 
   2   6   7      362.02      322.25      2.45 o 
   3   6   7      556.64      600.31      4.52 o 
   4   6   7      372.94      369.97      3.21 o 
   5   6   7      207.47      161.74      1.55 o 
   6   6   7       28.71       26.47      0.72 o 
   7   6   7       35.20       35.69      0.81 o 
   8   6   7      666.07      652.14      5.13 o 
   9   6   7        7.77        4.79      0.64 o 
  10   6   7       75.02       76.19      1.41 o 
  11   6   7       46.88       50.92      1.45 o 
  12   6   7        0.90       -0.87      1.25 o 
  13   6   7        1.95       -1.28      1.28 o 
 -14   7   7       24.16       30.38      7.16 o 
 -13   7   7       22.72       16.60      2.69 o 
 -12   7   7      108.42      120.79      4.50 o 
 -11   7   7        1.73        1.87      1.62 o 
 -10   7   7      124.13      111.00      2.56 o 
  -9   7   7     1084.49     1082.63     10.93 o 
  -8   7   7       56.98       59.09      1.96 o 
  -7   7   7        4.25        8.28      0.70 o 
  -6   7   7       14.80       11.72      0.62 o 
  -5   7   7       86.41       87.80      1.16 o 
  -4   7   7      356.56      380.45      3.06 o 
  -3   7   7        1.35       -0.19      0.33 o 
  -2   7   7       12.96       10.14      0.42 o 
  -1   7   7      999.09      951.91      6.35 o 
   0   7   7      215.98      204.45      1.61 o 
   1   7   7     1632.42     1793.78     11.53 o 
   2   7   7      402.64      451.18      3.39 o 
   3   7   7       55.44       69.89      1.02 o 
   4   7   7      336.31      325.52      2.77 o 
   5   7   7       48.91       51.11      0.95 o 
   6   7   7      849.69      795.15      5.98 o 
   7   7   7      516.45      495.25      3.66 o 
   8   7   7      106.43      105.84      1.42 o 
   9   7   7        3.32        0.79      0.65 o 
  10   7   7       77.50       74.00      1.46 o 
  11   7   7        2.59        2.28      0.79 o 
  12   7   7        4.13        2.37      0.96 o 
 -14   8   7       87.27       97.26      4.62 o 
 -13   8   7        1.45        0.70      2.24 o 
 -12   8   7        5.56        5.79      2.31 o 
 -11   8   7        2.56        0.79      1.46 o 
 -10   8   7        1.96        1.07      1.17 o 
  -9   8   7     2616.92     2566.41     27.27 o 
  -8   8   7      472.96      482.87      4.75 o 
  -7   8   7       14.94       16.48      0.82 o 
  -6   8   7       43.52       68.82      1.17 o 
  -5   8   7     1173.16     1235.64      8.19 o 
  -4   8   7      414.16      443.01      3.51 o 
  -3   8   7      615.84      646.66      4.62 o 
  -2   8   7        4.17        2.03      0.34 o 
  -1   8   7      274.80      297.03      2.32 o 
   0   8   7     2052.88     2057.42     12.91 o 
   1   8   7      280.47      286.53      2.23 o 
   2   8   7      220.75      215.89      1.97 o 
   3   8   7      108.12      121.47      1.38 o 
   4   8   7        0.29        2.81      0.39 o 
   5   8   7       18.39       19.45      0.58 o 
   6   8   7      814.48      705.11      4.89 o 
   7   8   7        0.12       -0.52      0.52 o 
   8   8   7      774.87      738.01      5.46 o 
   9   8   7      204.99      204.15      2.24 o 
  10   8   7       81.21       78.63      1.84 o 
  11   8   7        9.45        6.60      0.90 o 
  12   8   7       51.85       48.82      1.51 o 
 -13   9   7      101.78      103.37      4.69 o 
 -12   9   7      184.58      177.60      4.59 o 
 -11   9   7      142.14      140.89      3.51 o 
 -10   9   7       98.26       96.57      2.85 o 
  -9   9   7      265.50      280.59      5.66 o 
  -8   9   7      133.78      148.95      2.43 o 
  -7   9   7       46.18       42.19      1.58 o 
  -6   9   7      358.77      349.44      3.07 o 
  -5   9   7       17.83       17.47      0.68 o 
  -4   9   7      454.69      425.02      3.37 o 
  -3   9   7     1875.52     1850.48     12.39 o 
  -2   9   7     1021.93      969.91      6.63 o 
  -1   9   7        8.72        7.68      0.39 o 
   0   9   7     2369.15     2296.93     15.72 o 
   1   9   7     1161.94     1179.13      7.59 o 
   2   9   7      132.46      115.18      1.29 o 
   3   9   7        0.00       -0.01      0.44 o 
   4   9   7      999.47      938.92      6.48 o 
   5   9   7      532.09      562.09      4.15 o 
   6   9   7      103.00       92.22      1.25 o 
   7   9   7       21.41       21.48      0.74 o 
   8   9   7      108.55      101.47      1.46 o 
   9   9   7        4.80        4.98      0.71 o 
  10   9   7        0.10       -0.89      0.89 o 
  11   9   7       10.91        7.50      0.94 o 
  12   9   7       54.24       52.18      1.68 o 
 -13  10   7        4.22        5.54      2.56 o 
 -12  10   7      139.70      138.27      5.12 o 
 -11  10   7       78.28       85.76      3.29 o 
 -10  10   7        0.85       -1.39      1.39 o 
  -9  10   7       75.30       77.47      2.13 o 
  -8  10   7     1050.54     1021.39     10.41 o 
  -7  10   7       23.64       18.43      1.02 o 
  -6  10   7       22.58       31.40      0.90 o 
  -5  10   7      156.12      126.92      1.66 o 
  -4  10   7      385.76      383.19      3.19 o 
  -3  10   7      441.26      431.00      3.30 o 
  -2  10   7      698.91      604.68      4.36 o 
  -1  10   7      109.53      136.23      1.47 o 
   0  10   7        4.88        3.07      0.42 o 
   1  10   7      429.10      423.77      3.05 o 
   2  10   7      275.75      266.86      2.03 o 
   3  10   7      105.67      102.63      1.15 o 
   4  10   7      109.42       90.88      1.17 o 
   5  10   7       81.20       54.78      1.02 o 
   6  10   7      171.57      161.07      1.72 o 
   7  10   7       34.94       40.51      1.02 o 
   8  10   7       25.80       15.75      0.81 o 
   9  10   7       16.99       14.56      0.90 o 
  10  10   7       39.85       45.59      1.46 o 
  11  10   7       74.93       75.51      1.91 o 
  12  10   7        1.01        0.00      1.04 o 
 -13  11   7        8.19        5.59      2.56 o 
 -12  11   7      141.35      152.72     13.71 o 
 -11  11   7       37.45       34.26      2.44 o 
 -10  11   7       27.64       19.20      1.79 o 
  -9  11   7      359.26      376.90      4.74 o 
  -8  11   7        6.79        3.73      1.21 o 
  -7  11   7        5.62        3.19      0.91 o 
  -6  11   7       30.43       25.91      0.96 o 
  -5  11   7       17.35       14.31      0.86 o 
  -4  11   7        0.64        5.77      0.64 o 
  -3  11   7       32.75       47.68      0.97 o 
  -2  11   7      303.01      331.83      2.59 o 
  -1  11   7      652.92      590.83      4.46 o 
   0  11   7      106.21      100.07      1.17 o 
   1  11   7     2421.62     2271.08     15.01 o 
   2  11   7       36.00       27.43      0.73 o 
   3  11   7      570.38      530.84      3.80 o 
   4  11   7       47.65       43.38      0.92 o 
   5  11   7       24.70       20.57      0.79 o 
   6  11   7      235.15      214.98      2.17 o 
   7  11   7       82.96       93.06      1.61 o 
   8  11   7        2.90        2.00      0.82 o 
   9  11   7       38.83       37.41      1.25 o 
  10  11   7        6.81        6.09      0.95 o 
  11  11   7      507.00      504.37      5.56 o 
  12  11   7      239.88      265.01     10.61 o 
 -13  12   7       26.02       27.15      3.12 o 
 -12  12   7      331.52      352.19      8.38 o 
 -11  12   7       16.88       14.92      2.10 o 
 -10  12   7       31.36       28.95      1.99 o 
  -9  12   7      878.73      881.94     11.49 o 
  -8  12   7      414.56      420.94      5.69 o 
  -7  12   7       35.65       23.13      1.20 o 
  -6  12   7       21.04       19.53      1.14 o 
  -5  12   7      127.30       89.71      1.66 o 
  -4  12   7       21.46       24.12      0.80 o 
  -3  12   7     1021.50     1106.08      8.05 o 
  -2  12   7        1.14        5.34      0.56 o 
  -1  12   7      834.43      861.99      5.83 o 
   0  12   7       74.40       71.61      1.04 o 
   1  12   7      405.41      367.52      2.93 o 
   2  12   7      183.17      189.87      1.82 o 
   3  12   7        1.74        1.16      0.52 o 
   4  12   7        1.50        2.44      0.59 o 
   5  12   7       84.32       72.59      1.32 o 
   6  12   7      262.91      241.85      2.54 o 
   7  12   7      125.07      123.83      1.88 o 
   8  12   7       13.54       12.75      0.97 o 
   9  12   7      523.36      507.74      4.85 o 
  10  12   7       58.36       54.41      1.62 o 
  11  12   7      227.91      257.84      3.90 o 
 -12  13   7       27.22       23.99      2.94 o 
 -11  13   7       63.11       63.47      3.75 o 
 -10  13   7       29.52       19.37      1.85 o 
  -9  13   7       60.74       63.38      2.63 o 
  -8  13   7       12.53       18.48      1.50 o 
  -7  13   7      366.93      352.27      4.87 o 
  -6  13   7        9.78        5.79      1.00 o 
  -5  13   7       19.39       10.57      1.02 o 
  -4  13   7      162.05      134.47      1.78 o 
  -3  13   7       86.38       99.17      1.42 o 
  -2  13   7     1119.05     1016.98      7.12 o 
  -1  13   7      149.77      120.87      1.85 o 
   0  13   7       90.91       89.22      1.36 o 
   1  13   7      133.04      135.51      1.52 o 
   2  13   7      156.66      163.41      1.78 o 
   3  13   7      410.15      413.11      3.46 o 
   4  13   7      156.77      149.89      1.76 o 
   5  13   7      205.09      201.24      2.24 o 
   6  13   7      209.48      209.31      2.49 o 
   7  13   7      140.59      129.25      2.05 o 
   8  13   7      100.44       85.95      1.91 o 
   9  13   7        1.52        1.59      1.02 o 
  10  13   7       10.04       12.16      1.11 o 
  11  13   7       82.31       80.36      2.10 o 
 -12  14   7       15.00       10.03      2.67 o 
 -11  14   7        9.39        7.21      2.54 o 
 -10  14   7      247.94      253.76      6.75 o 
  -9  14   7       47.45       43.59      2.21 o 
  -8  14   7      327.18      349.29      5.65 o 
  -7  14   7      435.14      408.97      5.50 o 
  -6  14   7       98.34       92.75      2.13 o 
  -5  14   7        0.07       -0.93      0.93 o 
  -4  14   7        1.91        2.47      0.84 o 
  -3  14   7       41.05       34.71      1.08 o 
  -2  14   7       98.38       89.95      1.45 o 
  -1  14   7      441.19      444.33      3.68 o 
   0  14   7        0.84       -0.21      0.56 o 
   1  14   7       15.66       15.34      0.89 o 
   2  14   7       94.55       92.00      1.50 o 
   3  14   7       12.61       14.77      0.83 o 
   4  14   7       23.16       23.04      0.87 o 
   5  14   7       19.26       17.19      0.97 o 
   6  14   7       25.41       29.52      1.13 o 
   7  14   7      107.86      111.89      1.97 o 
   8  14   7       97.96       92.91      2.04 o 
   9  14   7      111.99      122.77      2.32 o 
  10  14   7        3.49        1.09      1.05 o 
 -11  15   7       24.10       20.87      2.84 o 
 -10  15   7       11.10       13.06      3.54 o 
  -9  15   7      227.33      221.91      4.44 o 
  -8  15   7      363.13      363.04      5.87 o 
  -7  15   7      387.12      360.71      5.89 o 
  -6  15   7       95.44       74.74      3.09 o 
  -5  15   7       19.96       18.04      1.51 o 
  -4  15   7      133.80      124.55      2.36 o 
  -3  15   7        1.40        1.57      0.84 o 
  -2  15   7       29.75       21.16      0.99 o 
  -1  15   7      248.11      262.61      2.70 o 
   0  15   7        2.08        2.75      0.67 o 
   1  15   7       41.54       34.78      1.06 o 
   2  15   7      127.43      131.71      1.85 o 
   3  15   7       72.33       78.67      1.56 o 
   4  15   7      675.35      657.21      6.53 o 
   5  15   7        5.09        4.50      0.87 o 
   6  15   7        0.01        0.56      0.85 o 
   7  15   7       22.22       23.24      1.34 o 
   8  15   7        3.57        4.13      1.07 o 
   9  15   7       64.00       57.51      1.82 o 
  10  15   7        1.20        0.37      1.17 o 
 -11  16   7       13.57       10.24      3.10 o 
 -10  16   7       54.97       59.87      3.75 o 
  -9  16   7       76.38       67.65      3.69 o 
  -8  16   7        0.08       -0.38      1.48 o 
  -7  16   7      102.24      101.32      3.00 o 
  -6  16   7       28.02       20.68      1.50 o 
  -5  16   7        5.41        6.20      1.13 o 
  -4  16   7      114.38       98.41      2.07 o 
  -3  16   7        0.43        1.19      0.88 o 
  -2  16   7       52.02       61.19      1.65 o 
  -1  16   7       86.44       80.12      1.67 o 
   0  16   7       62.69       58.03      1.53 o 
   1  16   7      166.59      158.25      2.35 o 
   2  16   7      188.86      179.37      3.06 o 
   3  16   7       55.47       52.67      1.54 o 
   4  16   7       69.39       77.18      1.64 o 
   5  16   7       30.79       30.93      1.18 o 
   6  16   7        1.51        1.48      0.97 o 
   7  16   7        4.04        3.65      1.03 o 
   8  16   7      136.23      138.69      2.73 o 
   9  16   7        1.63        0.98      1.25 o 
 -10  17   7      117.24      133.56      5.07 o 
  -9  17   7      110.04       86.25      4.05 o 
  -8  17   7        9.38       14.30      2.11 o 
  -7  17   7        3.75        5.20      1.59 o 
  -6  17   7      133.10      132.17      3.20 o 
  -5  17   7        2.04        0.46      1.19 o 
  -4  17   7       26.60       21.54      1.45 o 
  -3  17   7        8.57        6.87      1.09 o 
  -2  17   7      441.03      403.54      5.45 o 
  -1  17   7       42.90       41.20      1.58 o 
   0  17   7        2.49        1.85      0.88 o 
   1  17   7       95.82      102.87      2.23 o 
   2  17   7        7.61        3.01      0.92 o 
   3  17   7      182.92      180.54      2.62 o 
   4  17   7       13.35        6.91      1.26 o 
   5  17   7       66.91       63.55      1.78 o 
   6  17   7       55.40       58.02      2.65 o 
   7  17   7      435.97      453.88      5.53 o 
   8  17   7      182.76      177.78      3.17 o 
   9  17   7        8.02        7.87      1.38 o 
 -10  18   7       14.99       18.61      2.87 o 
  -9  18   7      109.72      107.49      4.81 o 
  -8  18   7      452.57      499.66      8.74 o 
  -7  18   7       11.70        8.75      1.94 o 
  -6  18   7       20.91       26.72      1.68 o 
  -5  18   7       31.10       32.95      1.73 o 
  -4  18   7        0.04       -1.21      1.21 o 
  -3  18   7       80.84       80.69      2.31 o 
  -2  18   7       90.55       89.54      2.37 o 
  -1  18   7      360.67      349.28      7.18 o 
   0  18   7        3.12        1.07      1.03 o 
   1  18   7      149.54      153.83      2.64 o 
   2  18   7        4.97        4.03      0.94 o 
   3  18   7       57.02       59.42      1.83 o 
   4  18   7       66.80       70.97      2.46 o 
   5  18   7      113.52      107.98      2.36 o 
   6  18   7       21.03       16.02      1.37 o 
   7  18   7        8.92        8.31      1.31 o 
   8  18   7        1.52        2.93      1.29 o 
  -9  19   7       23.32       24.69      3.36 o 
  -8  19   7       17.87       11.01      2.20 o 
  -7  19   7        2.91       -1.14      1.90 o 
  -6  19   7       11.87       10.39      2.07 o 
  -5  19   7        4.26        1.88      1.35 o 
  -4  19   7       92.75       90.09      2.54 o 
  -3  19   7        9.42        7.35      1.40 o 
  -2  19   7      375.79      397.27      5.50 o 
  -1  19   7       50.78       55.35      2.71 o 
   0  19   7        1.33        0.85      1.15 o 
   1  19   7       16.05       16.21      1.40 o 
   2  19   7       52.58       53.87      2.04 o 
   3  19   7      121.19      111.04      2.60 o 
   4  19   7      209.38      205.62      3.59 o 
   5  19   7        0.47       -1.23      1.23 o 
   6  19   7        4.71        1.49      1.19 o 
   7  19   7        1.60       -0.20      1.23 o 
  -8  20   7        0.47       -0.99      2.54 o 
  -7  20   7      188.25      215.78      5.34 o 
  -6  20   7       16.26       15.83      2.23 o 
  -5  20   7       14.28        9.84      2.00 o 
  -4  20   7      183.88      179.36      3.50 o 
  -3  20   7       45.88       52.88      2.17 o 
  -2  20   7       24.05       28.54      1.74 o 
  -1  20   7      309.18      315.04      4.76 o 
   0  20   7        0.55       -1.13      1.25 o 
   1  20   7      129.52      143.22      3.02 o 
   2  20   7        7.54        8.75      1.38 o 
   3  20   7        4.64        5.28      1.35 o 
   4  20   7       25.10       30.45      2.01 o 
   5  20   7      161.10      172.64      3.38 o 
   6  20   7        0.00       -1.32      1.32 o 
   7  20   7       22.30       23.73      1.75 o 
  -7  21   7       20.82       17.00      2.80 o 
  -6  21   7        1.43       -1.87      1.87 o 
  -5  21   7      134.48      141.53      5.00 o 
  -4  21   7        9.60        7.64      2.38 o 
  -3  21   7      100.72      101.61      2.80 o 
  -2  21   7        1.67       -0.73      1.34 o 
  -1  21   7       10.91        9.61      1.78 o 
   0  21   7       22.05       15.65      1.55 o 
   1  21   7       98.59      100.96      2.68 o 
   2  21   7       71.17       71.68      2.37 o 
   3  21   7      267.14      277.73      5.70 o 
   4  21   7       61.87       63.54      2.30 o 
   5  21   7       13.88        8.76      1.51 o 
   6  21   7        4.02        2.90      1.43 o 
  -6  22   7      107.17      106.33      4.01 o 
  -5  22   7       10.50       12.19      2.21 o 
  -4  22   7        0.86       -0.87      1.96 o 
  -3  22   7       88.56       78.62      3.56 o 
  -2  22   7      407.76      396.57      6.39 o 
  -1  22   7      355.20      375.90      9.56 o 
   0  22   7       25.00       17.74      1.68 o 
   1  22   7       10.17       12.36      1.57 o 
   2  22   7       38.56       32.97      1.84 o 
   3  22   7        3.37        5.16      1.43 o 
   4  22   7       22.02       22.13      1.69 o 
  -4  23   7        2.08        0.95      2.07 o 
  -3  23   7        0.00        0.76      2.47 o 
  -2  23   7        1.76        3.53      2.09 o 
  -1  23   7      195.91      176.78      5.41 o 
   0  23   7       62.32       62.85      2.69 o 
   1  23   7       52.21       57.03      2.62 o 
   2  23   7       55.24       59.70      2.82 o 
   3  23   7      100.84       96.96      2.84 o 
 -14   0   8      102.08      103.85      6.72 o 
 -12   0   8        1.46       -2.83      2.83 o 
 -10   0   8       25.59       28.76      2.57 o 
  -8   0   8        8.99       12.67      1.74 o 
  -6   0   8      249.92      256.90      4.32 o 
  -4   0   8      372.89      434.76      5.53 o 
  -2   0   8      919.43      853.33      9.47 o 
   0   0   8     1011.95     1041.06     13.06 o 
   2   0   8       23.92       36.22      1.14 o 
   4   0   8     1382.65     1267.88     16.42 o 
   6   0   8      879.83      839.78      9.04 o 
   8   0   8      220.87      215.46      3.25 o 
  10   0   8      208.43      203.84      4.44 o 
  12   0   8        0.37       -0.73      1.63 o 
 -14   1   8      118.46      115.22      7.43 o 
 -13   1   8        0.24        0.61      2.06 o 
 -12   1   8       19.16       16.64      3.98 o 
 -11   1   8     1032.29     1033.08     13.10 o 
 -10   1   8      295.69      293.46      4.80 o 
  -9   1   8      185.87      187.60      3.53 o 
  -8   1   8      311.15      306.35      4.61 o 
  -7   1   8        9.70        5.51      0.78 o 
  -6   1   8       33.55       21.95      1.07 o 
  -5   1   8      335.25      302.75      3.02 o 
  -4   1   8       80.07       92.94      1.23 o 
  -3   1   8      701.96      804.00      6.71 o 
  -2   1   8     1147.62     1188.58      8.81 o 
  -1   1   8     1821.91     1892.69     14.86 o 
   0   1   8       60.55       76.03      1.30 o 
   1   1   8      901.25      931.89      9.58 o 
   2   1   8       15.44       14.99      0.71 o 
   3   1   8        0.21        0.62      0.40 o 
   4   1   8       19.60       32.91      1.15 o 
   5   1   8      862.99      913.39      8.06 o 
   6   1   8       60.32       48.16      1.02 o 
   7   1   8        1.88        4.81      0.66 o 
   8   1   8      232.22      241.47      2.48 o 
   9   1   8      184.58      187.40      2.23 o 
  10   1   8       16.36       16.02      1.01 o 
  11   1   8        6.93        7.45      1.05 o 
  12   1   8      205.06      232.84      3.17 o 
  13   1   8       47.06       51.77      1.77 o 
 -14   2   8       55.76       47.53      3.72 o 
 -13   2   8        2.65       -0.09      2.74 o 
 -12   2   8        3.86        3.01      2.00 o 
 -11   2   8       17.26       14.68      1.66 o 
 -10   2   8        2.17        0.15      1.28 o 
  -9   2   8      228.97      205.82      3.73 o 
  -8   2   8       36.40       27.80      1.41 o 
  -7   2   8      209.01      206.38      2.96 o 
  -6   2   8      157.53      156.72      2.19 o 
  -5   2   8       56.64       80.03      1.23 o 
  -4   2   8      158.73      152.63      2.10 o 
  -3   2   8      184.71      203.73      1.77 o 
  -2   2   8     1389.87     1479.54     11.07 o 
  -1   2   8        0.57        1.71      0.63 o 
   0   2   8       51.08       48.13      0.90 o 
   1   2   8        0.00        1.67      1.18 o 
   2   2   8       57.40       87.76      2.33 o 
   3   2   8      497.13      393.95      3.36 o 
   4   2   8        6.28        5.37      0.63 o 
   5   2   8      524.76      552.37      6.26 o 
   6   2   8        0.01       -0.26      0.47 o 
   7   2   8      778.12      727.77      6.05 o 
   8   2   8        1.77        1.62      0.67 o 
   9   2   8      544.32      541.31      4.67 o 
  10   2   8       37.09       28.36      1.14 o 
  11   2   8       18.89       19.33      1.22 o 
  12   2   8       61.05       56.86      1.76 o 
  13   2   8        8.99       10.07      1.28 o 
 -14   3   8       46.09       43.84      9.11 o 
 -13   3   8       91.46      108.40      4.87 o 
 -12   3   8      291.81      295.70      7.16 o 
 -11   3   8       21.67       19.48      1.72 o 
 -10   3   8      444.13      437.58      6.43 o 
  -9   3   8      328.78      299.82      4.74 o 
  -8   3   8       51.81       47.63      2.43 o 
  -7   3   8        7.73       10.21      0.94 o 
  -6   3   8       41.13       45.35      1.26 o 
  -5   3   8      193.97      160.91      1.84 o 
  -4   3   8      298.98      281.96      2.52 o 
  -3   3   8     1511.94     1512.15     11.03 o 
  -2   3   8      369.11      348.98      3.10 o 
  -1   3   8      116.84       92.10      1.00 o 
   0   3   8        1.02        2.10      0.55 o 
   1   3   8      630.97      705.33      6.22 o 
   2   3   8      809.59      792.53      6.28 o 
   3   3   8       65.62       68.09      1.07 o 
   4   3   8      147.86      129.70      1.41 o 
   5   3   8      188.14      172.23      2.85 o 
   6   3   8      190.25      215.58      2.21 o 
   7   3   8        1.23        0.25      0.59 o 
   8   3   8      517.79      487.16      5.85 o 
   9   3   8      128.56      131.82      1.85 o 
  10   3   8      110.53      108.04      1.89 o 
  11   3   8       15.01       15.35      1.16 o 
  12   3   8        0.10       -0.35      1.05 o 
 -14   4   8       15.55       16.97      2.92 o 
 -13   4   8        3.36       -1.24      2.13 o 
 -12   4   8      388.29      371.13      8.26 o 
 -11   4   8        0.01        1.13      1.39 o 
 -10   4   8        2.51        1.06      1.29 o 
  -9   4   8        0.77       -1.17      1.17 o 
  -8   4   8      486.63      478.91      5.31 o 
  -7   4   8      412.44      373.50      4.25 o 
  -6   4   8     2323.23     2112.63     16.80 o 
  -5   4   8        2.06        1.08      0.48 o 
  -4   4   8        0.01        1.50      0.38 o 
  -3   4   8      525.64      520.18      3.57 o 
  -2   4   8      162.99      213.96      1.87 o 
  -1   4   8       42.39       48.13      0.79 o 
   0   4   8      457.85      524.73      4.20 o 
   1   4   8      594.74      665.63      5.45 o 
   2   4   8       86.08       95.01      1.56 o 
   3   4   8      485.17      492.84      3.56 o 
   4   4   8      464.79      414.86      3.15 o 
   5   4   8      102.83      106.61      1.47 o 
   6   4   8      400.84      372.34      3.41 o 
   7   4   8       65.24       75.34      1.20 o 
   8   4   8      131.41      127.79      1.78 o 
   9   4   8       41.12       38.81      1.13 o 
  10   4   8      213.24      218.10      2.95 o 
  11   4   8      217.54      231.50      3.32 o 
  12   4   8       29.16       24.20      1.33 o 
 -14   5   8       85.13      105.71      4.50 o 
 -13   5   8        0.04       -1.87      2.19 o 
 -12   5   8      297.89      296.11      7.13 o 
 -11   5   8        4.77        1.23      1.63 o 
 -10   5   8      438.48      425.46      6.30 o 
  -9   5   8        1.33        0.94      1.19 o 
  -8   5   8       11.95       12.56      1.13 o 
  -7   5   8       50.78       55.29      1.56 o 
  -6   5   8      365.67      391.96      3.74 o 
  -5   5   8      228.61      247.89      3.20 o 
  -4   5   8       10.34       16.05      0.50 o 
  -3   5   8      250.42      240.32      2.06 o 
  -2   5   8       45.76       46.73      0.70 o 
  -1   5   8       17.12        7.90      0.44 o 
   0   5   8     1859.15     1872.26     13.33 o 
   1   5   8       12.26        4.77      0.60 o 
   2   5   8       95.08       97.92      1.10 o 
   3   5   8      238.08      223.98      2.07 o 
   4   5   8      337.20      387.30      3.17 o 
   5   5   8       40.82       37.17      0.87 o 
   6   5   8     1080.02     1073.72      8.50 o 
   7   5   8        3.97        1.43      0.55 o 
   8   5   8       17.75       17.57      0.83 o 
   9   5   8        6.75       11.32      0.88 o 
  10   5   8        0.34        0.72      0.90 o 
  11   5   8       18.98       18.62      1.22 o 
  12   5   8        2.64        2.17      1.17 o 
 -14   6   8       12.97       10.75      2.83 o 
 -13   6   8        0.72       -0.03      2.19 o 
 -12   6   8      175.78      176.44      7.70 o 
 -11   6   8       41.22       36.36      2.24 o 
 -10   6   8        0.09        0.64      1.34 o 
  -9   6   8      189.25      185.80      3.59 o 
  -8   6   8       59.55       62.66      1.93 o 
  -7   6   8      858.69      788.56      7.45 o 
  -6   6   8      613.97      594.59      5.74 o 
  -5   6   8      257.66      263.62      2.22 o 
  -4   6   8        0.66        0.29      0.49 o 
  -3   6   8        1.07        2.44      0.43 o 
  -2   6   8      632.81      568.66      3.96 o 
  -1   6   8      692.00      688.76      4.91 o 
   0   6   8       88.28       93.72      1.03 o 
   1   6   8       23.97       28.44      0.84 o 
   2   6   8      365.57      326.83      2.55 o 
   3   6   8      614.10      564.55      4.56 o 
   4   6   8       54.57       34.14      0.93 o 
   5   6   8      196.26      166.78      1.79 o 
   6   6   8      110.84      126.87      1.54 o 
   7   6   8        2.23        0.54      0.59 o 
   8   6   8        3.44        0.22      0.67 o 
   9   6   8        1.88        0.88      0.78 o 
  10   6   8        9.37        7.65      0.99 o 
  11   6   8       11.96        6.34      1.09 o 
  12   6   8      106.96      118.65      3.00 o 
 -14   7   8       77.12       94.98      6.10 o 
 -13   7   8      127.12      127.06      4.81 o 
 -12   7   8      110.35      119.09      4.48 o 
 -11   7   8       36.55       30.85      2.28 o 
 -10   7   8        2.28       -0.47      1.39 o 
  -9   7   8       26.57       21.08      1.58 o 
  -8   7   8      142.17      140.16      2.74 o 
  -7   7   8      589.90      582.93      5.81 o 
  -6   7   8      202.86      185.06      2.25 o 
  -5   7   8      762.91      771.65      6.27 o 
  -4   7   8       21.42       15.86      0.67 o 
  -3   7   8        5.19        1.95      0.46 o 
  -2   7   8       85.98       72.88      1.00 o 
  -1   7   8       17.52       31.50      0.66 o 
   0   7   8       29.32       18.25      0.51 o 
   1   7   8     1427.30     1404.50      9.73 o 
   2   7   8        0.24        0.37      0.43 o 
   3   7   8       27.54       20.68      0.67 o 
   4   7   8        1.72        2.80      0.55 o 
   5   7   8      284.19      272.57      2.75 o 
   6   7   8        0.59       -0.42      0.51 o 
   7   7   8        7.77        5.76      0.65 o 
   8   7   8       28.75       18.98      0.87 o 
   9   7   8      164.14      163.04      2.37 o 
  10   7   8        8.16        7.38      1.01 o 
  11   7   8        0.46       -1.00      1.00 o 
  12   7   8       97.11       95.31      2.28 o 
 -13   8   8       61.96       59.11      5.22 o 
 -12   8   8        8.57        4.56      3.80 o 
 -11   8   8       94.08       94.18      3.30 o 
 -10   8   8      132.60      128.43      3.67 o 
  -9   8   8      228.95      215.28      3.57 o 
  -8   8   8       52.78       56.39      1.76 o 
  -7   8   8       12.94       11.51      0.83 o 
  -6   8   8      259.03      216.72      2.39 o 
  -5   8   8      414.68      369.92      3.22 o 
  -4   8   8     1333.15     1294.12      9.15 o 
  -3   8   8      193.33      210.02      1.92 o 
  -2   8   8     1808.92     1899.28     13.00 o 
  -1   8   8      222.88      197.80      1.93 o 
   0   8   8      100.94       84.28      1.09 o 
   1   8   8       21.00       25.69      0.68 o 
   2   8   8      662.80      613.79      4.76 o 
   3   8   8        0.23        1.70      0.52 o 
   4   8   8       82.15       55.97      1.14 o 
   5   8   8      762.21      781.48      6.34 o 
   6   8   8     1012.94      964.97      7.39 o 
   7   8   8      212.54      189.20      2.03 o 
   8   8   8       14.62       13.67      0.88 o 
   9   8   8        3.97        2.34      0.83 o 
  10   8   8       19.12       21.26      1.20 o 
  11   8   8       31.34       32.11      1.49 o 
  12   8   8       75.18       88.49      2.26 o 
 -13   9   8       22.79       19.11      3.80 o 
 -12   9   8      137.10      135.16      5.00 o 
 -11   9   8      492.36      484.95      8.29 o 
 -10   9   8      317.86      314.55      5.21 o 
  -9   9   8        0.01       -1.17      1.17 o 
  -8   9   8       53.60       59.52      1.97 o 
  -7   9   8      240.88      252.47      3.16 o 
  -6   9   8      517.77      496.45      4.60 o 
  -5   9   8      491.03      489.14      4.34 o 
  -4   9   8      573.86      617.58      5.16 o 
  -3   9   8      107.87      113.19      1.56 o 
  -2   9   8      330.29      358.20      2.94 o 
  -1   9   8     1770.39     1731.12     12.59 o 
   0   9   8      310.30      278.47      2.53 o 
   1   9   8      603.08      639.30      4.77 o 
   2   9   8      279.38      282.78      2.67 o 
   3   9   8      847.02      852.28      6.47 o 
   4   9   8       76.07       70.01      1.26 o 
   5   9   8      179.44      161.98      1.96 o 
   6   9   8      497.26      489.82      4.10 o 
   7   9   8       24.59       26.52      0.87 o 
   8   9   8        2.88        3.44      0.76 o 
   9   9   8        2.98        2.77      0.85 o 
  10   9   8       15.53       16.17      1.14 o 
  11   9   8       30.05       28.80      1.77 o 
  12   9   8       37.34       31.56      2.23 o 
 -13  10   8        1.63        1.65      2.31 o 
 -12  10   8        2.43       -1.75      2.24 o 
 -11  10   8       12.19        5.42      1.54 o 
 -10  10   8      110.36      116.17      3.12 o 
  -9  10   8      663.84      656.84      8.87 o 
  -8  10   8      550.30      548.30      7.35 o 
  -7  10   8      438.17      389.04      4.33 o 
  -6  10   8       36.78       30.87      1.03 o 
  -5  10   8      110.01      109.66      1.61 o 
  -4  10   8      303.81      234.84      3.03 o 
  -3  10   8      156.14      149.17      1.69 o 
  -2  10   8      127.27      121.80      1.43 o 
  -1  10   8     3323.52     3361.34     22.97 o 
   0  10   8        0.82        2.52      0.54 o 
   1  10   8     1012.91     1054.39      7.54 o 
   2  10   8      357.28      345.15      3.17 o 
   3  10   8     1005.54      921.98      7.00 o 
   4  10   8      610.98      577.14      4.88 o 
   5  10   8      196.11      172.76      2.01 o 
   6  10   8       33.02       42.91      1.25 o 
   7  10   8      198.28      194.26      2.20 o 
   8  10   8        1.86        2.82      0.63 o 
   9  10   8        2.44        2.02      0.86 o 
  10  10   8       41.44       43.16      1.75 o 
  11  10   8       44.01       37.63      1.72 o 
 -13  11   8      112.14      109.16      4.87 o 
 -12  11   8       66.09       64.89      3.23 o 
 -11  11   8      213.16      192.31      4.11 o 
 -10  11   8       23.37       26.30      1.87 o 
  -9  11   8      394.79      357.70      6.72 o 
  -8  11   8      167.94      165.78      3.11 o 
  -7  11   8      138.90      125.39      2.33 o 
  -6  11   8        5.10        2.59      0.82 o 
  -5  11   8      347.49      322.62      3.36 o 
  -4  11   8      777.83      682.73      5.75 o 
  -3  11   8      298.64      256.98      2.45 o 
  -2  11   8       50.78       41.87      0.89 o 
  -1  11   8      365.60      344.34      3.06 o 
   0  11   8      153.35      165.76      1.82 o 
   1  11   8      128.48      121.49      1.38 o 
   2  11   8        2.82        1.52      0.48 o 
   3  11   8       27.93       27.60      0.84 o 
   4  11   8       55.37       60.19      1.07 o 
   5  11   8       57.63       52.28      0.93 o 
   6  11   8       61.81       56.52      1.12 o 
   7  11   8      171.72      155.61      1.94 o 
   8  11   8      109.87      106.00      1.74 o 
   9  11   8      434.51      423.38      4.36 o 
  10  11   8       37.12       44.42      1.79 o 
  11  11   8      330.74      355.07      7.38 o 
 -12  12   8        8.29        6.07      1.93 o 
 -11  12   8      228.24      216.42      4.63 o 
 -10  12   8        4.57        1.84      1.45 o 
  -9  12   8       11.33        9.10      1.54 o 
  -8  12   8       49.32       52.93      2.23 o 
  -7  12   8      206.39      208.17      3.38 o 
  -6  12   8       36.06       29.24      1.28 o 
  -5  12   8       39.92       35.94      1.23 o 
  -4  12   8      117.77       94.80      1.74 o 
  -3  12   8       17.41       33.09      0.95 o 
  -2  12   8        5.85        2.21      0.55 o 
  -1  12   8       12.17        7.10      0.55 o 
   0  12   8      219.89      202.87      2.06 o 
   1  12   8     1151.39     1125.68      8.58 o 
   2  12   8       28.18       21.38      0.83 o 
   3  12   8       45.87       34.43      0.93 o 
   4  12   8        2.94        2.22      0.56 o 
   5  12   8      194.46      193.80      2.06 o 
   6  12   8      147.91      157.61      1.87 o 
   7  12   8        3.12       -0.11      0.69 o 
   8  12   8       96.82       95.03      1.62 o 
   9  12   8      309.83      312.78      3.30 o 
  10  12   8       94.17       93.13      2.02 o 
  11  12   8      244.69      247.47      4.17 o 
 -12  13   8      134.62      144.42      6.12 o 
 -11  13   8       50.32       44.25      2.36 o 
 -10  13   8       23.75       18.20      1.82 o 
  -9  13   8       99.39      109.57      3.04 o 
  -8  13   8       17.21       18.41      1.64 o 
  -7  13   8        8.89        9.30      1.40 o 
  -6  13   8       22.02       21.98      1.35 o 
  -5  13   8        0.03       -0.77      0.77 o 
  -4  13   8       10.80        6.65      0.78 o 
  -3  13   8       34.51       31.01      1.12 o 
  -2  13   8      221.55      203.53      2.06 o 
  -1  13   8       67.79       74.37      1.19 o 
   0  13   8      200.53      199.06      1.91 o 
   1  13   8      635.97      632.46      4.69 o 
   2  13   8        7.56        7.32      0.54 o 
   3  13   8       94.86       99.28      1.40 o 
   4  13   8       30.30       30.19      0.90 o 
   5  13   8      487.47      475.24      4.10 o 
   6  13   8      302.74      309.77      3.14 o 
   7  13   8      110.24      106.96      2.27 o 
   8  13   8      115.17      112.47      2.00 o 
   9  13   8      363.88      379.28      3.84 o 
  10  13   8      110.43      111.50      1.99 o 
 -11  14   8      106.78      108.30      3.81 o 
 -10  14   8       27.43       25.76      2.50 o 
  -9  14   8       43.75       33.54      2.02 o 
  -8  14   8       50.24       52.00      2.28 o 
  -7  14   8      383.88      356.78      5.57 o 
  -6  14   8      299.37      287.39      4.16 o 
  -5  14   8      137.96      117.14      2.20 o 
  -4  14   8        6.33        9.87      0.92 o 
  -3  14   8      238.43      216.80      2.60 o 
  -2  14   8       91.80       85.03      1.39 o 
  -1  14   8       83.33      106.15      1.57 o 
   0  14   8      112.05      102.56      1.41 o 
   1  14   8        2.06        4.64      0.63 o 
   2  14   8      266.94      257.83      2.55 o 
   3  14   8       65.32       59.83      1.18 o 
   4  14   8       18.29       13.44      0.75 o 
   5  14   8      177.65      169.22      2.10 o 
   6  14   8      362.63      349.77      3.67 o 
   7  14   8       60.54       68.27      1.56 o 
   8  14   8       51.82       59.70      1.64 o 
   9  14   8      133.45      132.04      2.27 o 
  10  14   8       18.55        8.75      1.05 o 
 -11  15   8       31.03       23.91      2.99 o 
 -10  15   8      130.78      128.56      3.49 o 
  -9  15   8       20.05       16.15      1.80 o 
  -8  15   8      152.98      148.12      3.45 o 
  -7  15   8      195.60      220.50      6.26 o 
  -6  15   8      191.73      185.42      3.26 o 
  -5  15   8       37.80       35.73      1.39 o 
  -4  15   8      171.54      159.34      2.61 o 
  -3  15   8       89.12       82.54      1.84 o 
  -2  15   8       13.85       21.78      0.98 o 
  -1  15   8        3.54        4.48      0.76 o 
   0  15   8      355.49      351.36      3.40 o 
   1  15   8       19.67       16.53      0.82 o 
   2  15   8       51.13       48.92      1.23 o 
   3  15   8       82.63       85.68      1.42 o 
   4  15   8       17.54       13.33      1.02 o 
   5  15   8       57.17       50.40      1.34 o 
   6  15   8       94.18       84.04      1.68 o 
   7  15   8      178.57      176.30      2.58 o 
   8  15   8        9.89        7.86      1.02 o 
   9  15   8      209.18      214.45      4.35 o 
 -10  16   8       13.36       12.14      1.83 o 
  -9  16   8       14.73       13.16      1.81 o 
  -8  16   8        3.47        3.86      1.66 o 
  -7  16   8      477.84      497.58      7.27 o 
  -6  16   8       43.16       58.43      2.09 o 
  -5  16   8        0.00       -1.07      1.07 o 
  -4  16   8       14.83       10.28      1.10 o 
  -3  16   8      293.23      292.37      3.81 o 
  -2  16   8      337.66      326.86      4.05 o 
  -1  16   8       54.76       49.66      1.45 o 
   0  16   8       14.41       10.57      0.92 o 
   1  16   8       95.12       82.41      1.67 o 
   2  16   8      221.16      227.10      2.88 o 
   3  16   8      160.70      154.11      2.15 o 
   4  16   8       24.58       23.49      1.03 o 
   5  16   8       14.85       12.52      0.96 o 
   6  16   8        2.32        0.75      1.02 o 
   7  16   8      120.43      130.98      2.29 o 
   8  16   8       24.67       23.28      1.26 o 
   9  16   8      148.35      167.10      3.72 o 
 -10  17   8      117.15      115.52      6.19 o 
  -9  17   8       16.68       15.25      1.88 o 
  -8  17   8       92.56       88.45      2.96 o 
  -7  17   8       34.07       28.07      1.81 o 
  -6  17   8      163.88      192.91      3.46 o 
  -5  17   8        0.04       -1.12      1.12 o 
  -4  17   8       15.61       19.67      1.41 o 
  -3  17   8       15.67       18.68      1.23 o 
  -2  17   8        0.01        0.44      0.99 o 
  -1  17   8       65.05       73.06      1.73 o 
   0  17   8      166.70      161.97      2.45 o 
   1  17   8       21.79       18.51      1.05 o 
   2  17   8       19.33       15.44      1.02 o 
   3  17   8      117.79      125.22      3.19 o 
   4  17   8      324.58      324.64      3.56 o 
   5  17   8      148.50      144.36      2.34 o 
   6  17   8      300.11      292.12      3.64 o 
   7  17   8      427.90      440.59      4.91 o 
   8  17   8      337.92      347.01      4.21 o 
  -9  18   8       68.83       75.89      3.60 o 
  -8  18   8      226.97      260.61      4.97 o 
  -7  18   8        1.23        1.04      1.51 o 
  -6  18   8       31.18       31.58      2.06 o 
  -5  18   8       35.24       37.22      1.76 o 
  -4  18   8       40.37       41.30      1.76 o 
  -3  18   8       25.24       26.42      1.53 o 
  -2  18   8       50.91       50.83      1.75 o 
  -1  18   8       37.86       39.70      1.73 o 
   0  18   8       44.54       43.64      1.89 o 
   1  18   8       87.37       86.98      1.86 o 
   2  18   8      108.73      103.09      2.00 o 
   3  18   8        0.01       -0.80      0.89 o 
   4  18   8       27.43       28.18      1.47 o 
   5  18   8      110.77      107.31      3.11 o 
   6  18   8        9.30        9.90      1.11 o 
   7  18   8       11.27       12.60      1.20 o 
  -8  19   8      502.25      528.92      9.85 o 
  -7  19   8       94.24       99.00      3.14 o 
  -6  19   8       25.86       27.35      1.78 o 
  -5  19   8       30.86       36.70      1.79 o 
  -4  19   8      155.62      158.34      3.16 o 
  -3  19   8       58.05       42.23      3.82 o 
  -2  19   8      261.30      276.89      4.20 o 
  -1  19   8      231.62      253.93      4.16 o 
   0  19   8        0.04       -1.01      1.11 o 
   1  19   8       56.46       55.59      1.97 o 
   2  19   8        0.95        1.02      1.15 o 
   3  19   8      158.65      155.62      2.99 o 
   4  19   8       42.64       48.05      1.71 o 
   5  19   8        9.78        6.13      1.06 o 
   6  19   8        2.79       -1.12      1.12 o 
   7  19   8       67.66       63.74      2.03 o 
  -7  20   8      205.91      210.17      4.44 o 
  -6  20   8       20.44       20.91      2.38 o 
  -5  20   8       15.79       19.26      1.62 o 
  -4  20   8      103.81       90.66      3.03 o 
  -3  20   8       48.99       36.84      1.90 o 
  -2  20   8       91.10       90.60      2.99 o 
  -1  20   8        5.28        3.71      1.29 o 
   0  20   8        8.84        3.41      1.30 o 
   1  20   8       46.87       45.46      1.90 o 
   2  20   8        4.53        4.22      1.28 o 
   3  20   8       97.01      112.02      2.74 o 
   4  20   8       67.86       63.69      2.15 o 
   5  20   8       62.90       64.49      2.19 o 
   6  20   8        1.76        0.86      1.74 o 
  -6  21   8       33.09       36.50      2.29 o 
  -5  21   8       45.46       45.90      2.09 o 
  -4  21   8       54.99       47.42      2.08 o 
  -3  21   8      106.85      100.68      2.73 o 
  -2  21   8       15.91       17.10      1.55 o 
  -1  21   8       34.25       32.95      1.76 o 
   0  21   8       17.45       17.69      1.52 o 
   1  21   8       16.41       15.62      1.45 o 
   2  21   8       66.28       68.51      2.25 o 
   3  21   8        5.71        5.30      1.30 o 
   4  21   8        6.10        3.52      1.32 o 
   5  21   8        2.09        4.03      1.31 o 
  -5  22   8        1.15       -1.62      1.62 o 
  -4  22   8       27.63       24.94      1.81 o 
  -3  22   8       98.43      108.72      2.89 o 
  -2  22   8       37.20       33.18      1.86 o 
  -1  22   8        5.68        7.83      1.49 o 
   0  22   8        5.84        7.62      1.42 o 
   1  22   8        0.08       -0.05      1.27 o 
   2  22   8       54.23       59.24      2.51 o 
   3  22   8       12.11       12.26      1.44 o 
  -2  23   8      153.03      153.49      4.29 o 
  -1  23   8        0.49       -1.40      1.40 o 
   0  23   8      131.89      129.35      4.82 o 
   1  23   8       81.20       77.13      5.84 o 
 -13   0   9       99.43       95.00      6.19 o 
 -11   0   9       80.25       83.98      3.81 o 
  -9   0   9      314.57      309.10      6.80 o 
  -7   0   9      537.60      519.23      7.75 o 
  -5   0   9      136.43      143.05      3.68 o 
  -3   0   9      140.56      144.93      2.94 o 
  -1   0   9      256.88      301.28      5.59 o 
   1   0   9        1.00        0.57      0.48 o 
   3   0   9       59.46       29.83      1.24 o 
   5   0   9       75.93       87.31      2.23 o 
   7   0   9      156.98      174.64      3.68 o 
   9   0   9      523.59      550.46      6.63 o 
  11   0   9       57.74       50.82      2.22 o 
 -14   1   9       97.99       99.53      4.50 o 
 -13   1   9       67.24       69.26      3.88 o 
 -12   1   9        0.01        0.32      1.46 o 
 -11   1   9       42.89       49.10      2.20 o 
 -10   1   9        1.96        2.82      1.29 o 
  -9   1   9      405.69      397.97      6.51 o 
  -8   1   9       15.59       18.89      1.05 o 
  -7   1   9      844.01      736.62      8.42 o 
  -6   1   9        0.15        1.80      0.66 o 
  -5   1   9       33.64       44.90      1.55 o 
  -4   1   9        3.88        8.45      1.10 o 
  -3   1   9        8.99        2.09      0.45 o 
  -2   1   9       23.00       23.94      0.67 o 
  -1   1   9        0.00        1.90      0.80 o 
   0   1   9      263.90      230.34      3.09 o 
   1   1   9       18.76       18.53      0.78 o 
   2   1   9       24.70       34.46      1.11 o 
   3   1   9       22.23       19.96      1.01 o 
   4   1   9        3.53        3.09      0.62 o 
   5   1   9       58.01       71.29      1.52 o 
   6   1   9       44.38       35.20      1.99 o 
   7   1   9      328.08      306.79      3.14 o 
   8   1   9       41.89       39.71      1.09 o 
   9   1   9      351.67      334.32      3.21 o 
  10   1   9       42.52       46.52      1.33 o 
  11   1   9        0.01       -0.93      0.93 o 
  12   1   9        0.89        0.10      0.97 o 
 -14   2   9      100.44      113.74      4.81 o 
 -13   2   9        0.37        1.42      2.25 o 
 -12   2   9       13.66       16.46      1.97 o 
 -11   2   9        2.40        0.01      1.30 o 
 -10   2   9       43.18       41.12      1.90 o 
  -9   2   9        0.00       -1.10      1.10 o 
  -8   2   9       17.67       15.92      1.15 o 
  -7   2   9      374.96      370.50      4.21 o 
  -6   2   9       18.34        5.66      0.69 o 
  -5   2   9       23.33       21.30      0.88 o 
  -4   2   9       31.78       37.41      1.14 o 
  -3   2   9        8.72        8.22      0.60 o 
  -2   2   9      991.59      981.13      7.51 o 
  -1   2   9      131.86      138.88      1.54 o 
   0   2   9      548.79      499.49      4.70 o 
   1   2   9      409.55      406.25      4.63 o 
   2   2   9       19.56       28.13      1.12 o 
   3   2   9     1200.69     1214.34     10.26 o 
   4   2   9        0.88        8.25      0.85 o 
   5   2   9     1040.63      996.69      9.43 o 
   6   2   9       68.12       60.62      2.02 o 
   7   2   9       33.22       30.02      1.04 o 
   8   2   9       12.79       13.16      0.72 o 
   9   2   9        9.04        7.22      1.07 o 
  10   2   9        4.66        3.25      0.84 o 
  11   2   9        0.20       -0.97      0.97 o 
  12   2   9       22.12       18.27      1.34 o 
 -14   3   9       37.61       32.36      3.19 o 
 -13   3   9      192.46      190.27      5.82 o 
 -12   3   9       74.60       69.14      3.02 o 
 -11   3   9       18.02       13.66      1.63 o 
 -10   3   9       20.41       17.11      2.66 o 
  -9   3   9       20.44       14.77      2.14 o 
  -8   3   9      416.17      428.34      5.33 o 
  -7   3   9       50.18       83.78      1.71 o 
  -6   3   9       39.13       27.90      1.08 o 
  -5   3   9      142.33      126.15      2.74 o 
  -4   3   9        0.00       -0.09      0.58 o 
  -3   3   9     1936.46     1872.30     16.01 o 
  -2   3   9     1330.16     1249.36     10.76 o 
  -1   3   9       62.97       45.01      0.72 o 
   0   3   9      194.46      183.28      1.95 o 
   1   3   9      416.60      386.69      3.85 o 
   2   3   9       48.75       48.60      0.90 o 
   3   3   9      451.51      494.66      4.49 o 
   4   3   9      117.42      136.32      2.09 o 
   5   3   9       30.96       23.32      0.94 o 
   6   3   9      310.16      296.39      2.98 o 
   7   3   9      455.69      437.24      4.20 o 
   8   3   9      382.02      377.84      3.58 o 
   9   3   9      380.68      393.78      4.25 o 
  10   3   9        1.36        0.95      0.81 o 
  11   3   9      100.80      107.56      2.05 o 
  12   3   9        1.02       -0.14      1.03 o 
 -14   4   9       26.57       34.32      3.19 o 
 -13   4   9        0.08       -2.06      2.06 o 
 -12   4   9      206.21      205.88      4.79 o 
 -11   4   9       17.87       17.19      1.68 o 
 -10   4   9      266.12      248.33      4.37 o 
  -9   4   9      929.28      894.23     11.24 o 
  -8   4   9       99.27      103.38      2.05 o 
  -7   4   9       29.87       42.64      1.28 o 
  -6   4   9      195.34      242.32      2.76 o 
  -5   4   9      818.81      781.35      7.51 o 
  -4   4   9      561.56      575.01      5.29 o 
  -3   4   9       85.30       63.40      1.29 o 
  -2   4   9      110.71       93.85      1.16 o 
  -1   4   9       53.45       52.74      0.97 o 
   0   4   9      180.98      180.16      2.15 o 
   1   4   9       70.48       78.52      1.35 o 
   2   4   9       15.42        8.12      0.50 o 
   3   4   9      600.33      517.69      4.40 o 
   4   4   9      926.18      818.55      6.76 o 
   5   4   9        3.48        3.39      0.66 o 
   6   4   9      111.12       87.78      1.37 o 
   7   4   9        0.07        0.63      0.65 o 
   8   4   9      280.82      285.06      3.38 o 
   9   4   9       22.40       23.45      1.07 o 
  10   4   9       51.56       52.45      1.62 o 
  11   4   9       67.41       67.51      1.71 o 
  12   4   9       81.85       96.46      2.26 o 
 -14   5   9      206.41      232.23      6.50 o 
 -13   5   9       45.17       44.33      3.31 o 
 -12   5   9       43.31       42.70      2.51 o 
 -11   5   9      103.67      102.02      3.00 o 
 -10   5   9       87.81       87.70      2.69 o 
  -9   5   9      140.01      139.81      3.21 o 
  -8   5   9       76.03       75.02      2.90 o 
  -7   5   9       10.10        8.60      0.85 o 
  -6   5   9      728.01      679.09      6.74 o 
  -5   5   9      244.38      251.43      2.72 o 
  -4   5   9      198.76      171.21      2.15 o 
  -3   5   9        6.37        3.34      0.49 o 
  -2   5   9     1187.04     1083.76      8.35 o 
  -1   5   9       84.75       88.08      1.18 o 
   0   5   9      133.16      111.28      1.30 o 
   1   5   9      567.36      547.58      4.45 o 
   2   5   9        5.79        4.01      0.45 o 
   3   5   9        0.18        1.64      0.48 o 
   4   5   9       63.95       64.70      1.17 o 
   5   5   9      568.62      572.32      5.00 o 
   6   5   9       42.51       39.39      1.05 o 
   7   5   9       87.71       86.99      1.94 o 
   8   5   9        5.26        3.83      0.83 o 
   9   5   9        2.55        0.98      0.83 o 
  10   5   9      156.32      167.08      2.25 o 
  11   5   9       65.35       61.08      1.67 o 
  12   5   9        6.23        5.49      1.10 o 
 -13   6   9       10.05        9.65      2.74 o 
 -12   6   9       10.58       10.08      2.92 o 
 -11   6   9        0.31        1.30      1.44 o 
 -10   6   9      132.93      124.98      3.88 o 
  -9   6   9        2.02        0.41      1.19 o 
  -8   6   9        2.74       -0.71      0.96 o 
  -7   6   9      119.02      112.43      2.04 o 
  -6   6   9       13.92       18.88      0.84 o 
  -5   6   9      365.40      317.89      3.09 o 
  -4   6   9        3.83        4.77      0.61 o 
  -3   6   9       25.43       39.33      0.92 o 
  -2   6   9      801.21      858.29      6.44 o 
  -1   6   9      113.16      102.00      1.25 o 
   0   6   9      263.06      258.85      2.28 o 
   1   6   9       54.49       83.03      1.18 o 
   2   6   9      335.77      357.05      2.79 o 
   3   6   9      855.53      776.48      5.80 o 
   4   6   9      246.61      213.98      2.04 o 
   5   6   9        6.92        6.26      0.57 o 
   6   6   9       60.93       59.88      1.25 o 
   7   6   9       99.32      105.49      1.77 o 
   8   6   9      499.17      486.12      5.00 o 
   9   6   9        2.95        0.84      0.84 o 
  10   6   9       19.83       18.72      1.05 o 
  11   6   9       21.27       18.78      1.14 o 
  12   6   9      224.66      235.78      3.16 o 
 -13   7   9      124.79      113.85      7.96 o 
 -12   7   9       75.19       83.53      4.71 o 
 -11   7   9        8.83        9.70      1.83 o 
 -10   7   9      138.46      136.37      3.22 o 
  -9   7   9        0.00       -0.33      1.23 o 
  -8   7   9      177.87      169.47      3.31 o 
  -7   7   9      191.80      167.92      2.47 o 
  -6   7   9       59.81       57.71      1.30 o 
  -5   7   9        3.43        4.22      0.59 o 
  -4   7   9     1024.97     1100.55      9.63 o 
  -3   7   9      563.54      520.36      4.61 o 
  -2   7   9      257.32      256.25      2.46 o 
  -1   7   9      269.62      238.96      2.16 o 
   0   7   9      427.54      366.81      2.89 o 
   1   7   9      886.30      843.67      6.06 o 
   2   7   9      104.97       82.82      1.12 o 
   3   7   9       70.39       82.60      1.23 o 
   4   7   9        5.57        9.25      0.59 o 
   5   7   9       79.28       74.31      1.22 o 
   6   7   9        2.36        1.14      0.59 o 
   7   7   9      198.69      190.82      3.24 o 
   8   7   9        4.13        4.23      0.89 o 
   9   7   9        3.58        1.56      0.72 o 
  10   7   9        2.58        2.54      0.88 o 
  11   7   9       16.95       15.20      1.29 o 
 -13   8   9       27.75       36.05      3.12 o 
 -12   8   9       36.82       29.83      2.42 o 
 -11   8   9       44.41       44.98      2.48 o 
 -10   8   9       73.72       74.36      2.64 o 
  -9   8   9        0.31        0.49      1.25 o 
  -8   8   9       29.38       31.42      1.51 o 
  -7   8   9      180.28      182.69      2.53 o 
  -6   8   9      193.28      180.57      2.36 o 
  -5   8   9       83.98       80.46      1.37 o 
  -4   8   9       33.98       38.62      1.38 o 
  -3   8   9      194.37      192.11      2.17 o 
  -2   8   9     1538.16     1419.44     11.04 o 
  -1   8   9       88.54       80.31      1.16 o 
   0   8   9      882.18      935.16      6.68 o 
   1   8   9      157.95      153.83      1.59 o 
   2   8   9      433.55      417.70      3.45 o 
   3   8   9       63.90       50.22      1.04 o 
   4   8   9       58.60       54.76      1.17 o 
   5   8   9       19.07       20.39      0.78 o 
   6   8   9      284.65      284.02      2.74 o 
   7   8   9       45.89       46.22      1.29 o 
   8   8   9       58.44       54.96      1.63 o 
   9   8   9       10.89        8.53      0.93 o 
  10   8   9        0.11        0.03      0.86 o 
  11   8   9        1.72        1.06      0.97 o 
 -13   9   9      281.30      284.46      7.32 o 
 -12   9   9        9.42       11.68      2.04 o 
 -11   9   9        0.69        0.23      1.66 o 
 -10   9   9        0.41       -1.53      1.53 o 
  -9   9   9      335.62      344.14      5.43 o 
  -8   9   9       75.81       71.43      2.12 o 
  -7   9   9        1.75        1.56      0.89 o 
  -6   9   9      538.67      512.81      5.14 o 
  -5   9   9       70.25       96.40      1.52 o 
  -4   9   9       39.75       31.51      1.02 o 
  -3   9   9       11.45        7.81      0.67 o 
  -2   9   9     1638.64     1561.60     11.47 o 
  -1   9   9      361.83      373.30      3.22 o 
   0   9   9      500.12      528.99      4.27 o 
   1   9   9     1154.80     1125.93      8.01 o 
   2   9   9     1386.18     1416.82     10.34 o 
   3   9   9      600.06      531.96      4.53 o 
   4   9   9       96.09       92.66      1.43 o 
   5   9   9       13.26       13.10      0.78 o 
   6   9   9      335.19      323.69      3.24 o 
   7   9   9       70.87       84.64      1.53 o 
   8   9   9       15.57       19.69      1.19 o 
   9   9   9       25.29       22.19      1.09 o 
  10   9   9       63.67       63.15      1.69 o 
  11   9   9       50.64       50.88      1.93 o 
 -12  10   9       49.50       49.06      2.82 o 
 -11  10   9       16.03       15.55      2.08 o 
 -10  10   9       36.92       28.08      2.18 o 
  -9  10   9        4.12        5.83      1.42 o 
  -8  10   9        9.65        8.04      1.13 o 
  -7  10   9       15.72       16.06      1.07 o 
  -6  10   9        7.18        4.44      0.73 o 
  -5  10   9      331.42      293.36      3.23 o 
  -4  10   9        3.80        1.59      0.51 o 
  -3  10   9      126.62      111.74      1.66 o 
  -2  10   9        0.39        0.68      0.57 o 
  -1  10   9      426.06      429.03      3.65 o 
   0  10   9     1302.02     1240.68      9.25 o 
   1  10   9       15.76        8.40      0.61 o 
   2  10   9      390.49      420.02      3.55 o 
   3  10   9      408.65      396.19      3.60 o 
   4  10   9       12.52        8.87      0.71 o 
   5  10   9      107.97       86.81      1.61 o 
   6  10   9      626.95      613.16      5.34 o 
   7  10   9       63.55       62.41      1.50 o 
   8  10   9        7.85        9.84      1.08 o 
   9  10   9       39.24       41.43      1.40 o 
  10  10   9       16.16       19.23      1.12 o 
  11  10   9        1.94        1.93      1.10 o 
 -12  11   9       23.07       25.06      2.65 o 
 -11  11   9       41.48       34.48      2.50 o 
 -10  11   9       31.36       20.20      2.04 o 
  -9  11   9       19.41       22.75      1.67 o 
  -8  11   9        1.68        0.47      1.18 o 
  -7  11   9      175.89      159.17      2.63 o 
  -6  11   9       30.01       27.25      1.10 o 
  -5  11   9       34.41       28.56      0.92 o 
  -4  11   9       50.92       56.56      1.13 o 
  -3  11   9       74.43       73.53      1.38 o 
  -2  11   9      215.50      188.59      2.16 o 
  -1  11   9      112.92      108.90      1.51 o 
   0  11   9      136.63      160.75      1.84 o 
   1  11   9      449.46      440.22      3.77 o 
   2  11   9       97.60       94.18      1.36 o 
   3  11   9      821.83      822.84      7.10 o 
   4  11   9        7.26        7.93      0.75 o 
   5  11   9        7.03       10.18      0.95 o 
   6  11   9      108.74       95.70      2.07 o 
   7  11   9       87.16       69.80      1.95 o 
   8  11   9       14.65       15.06      1.17 o 
   9  11   9       19.84       17.08      1.21 o 
  10  11   9        0.05       -0.67      0.97 o 
 -12  12   9        9.18        8.14      2.04 o 
 -11  12   9       14.54        7.46      1.96 o 
 -10  12   9        3.90        0.04      1.39 o 
  -9  12   9      124.39      129.51      4.60 o 
  -8  12   9        0.15        1.59      1.23 o 
  -7  12   9       32.84       35.41      1.50 o 
  -6  12   9        3.14        1.21      0.90 o 
  -5  12   9       39.75       36.19      1.21 o 
  -4  12   9     1224.02     1155.92      9.26 o 
  -3  12   9       33.54       47.90      1.31 o 
  -2  12   9      230.87      239.40      2.51 o 
  -1  12   9       64.63       57.86      1.14 o 
   0  12   9      159.16      134.10      1.80 o 
   1  12   9      273.07      253.63      2.69 o 
   2  12   9      307.55      301.77      3.05 o 
   3  12   9       23.69       25.33      1.00 o 
   4  12   9       14.39        8.65      0.86 o 
   5  12   9      384.48      364.67      4.34 o 
   6  12   9       29.25       29.95      1.38 o 
   7  12   9       52.71       50.30      1.79 o 
   8  12   9        0.79        0.34      1.05 o 
   9  12   9      111.16      125.98      2.45 o 
  10  12   9        9.13       12.45      1.37 o 
 -11  13   9       86.74       84.49      2.97 o 
 -10  13   9        2.03        2.39      1.49 o 
  -9  13   9      146.15      132.95      3.24 o 
  -8  13   9       76.09       65.08      3.27 o 
  -7  13   9       38.85       44.53      1.78 o 
  -6  13   9       68.26       70.48      1.75 o 
  -5  13   9      244.58      251.21      3.06 o 
  -4  13   9       46.99       48.42      1.49 o 
  -3  13   9       83.26       69.58      1.28 o 
  -2  13   9     1048.65      950.91      7.77 o 
  -1  13   9      233.49      232.58      2.51 o 
   0  13   9        3.31        3.38      0.63 o 
   1  13   9       54.42       38.93      1.00 o 
   2  13   9      121.31      114.33      1.74 o 
   3  13   9      207.31      210.06      2.93 o 
   4  13   9       42.03       35.78      1.49 o 
   5  13   9      119.29      121.45      2.32 o 
   6  13   9        7.94       10.38      1.28 o 
   7  13   9        0.11        0.67      1.16 o 
   8  13   9       21.18       24.86      1.87 o 
   9  13   9       11.27       11.78      1.18 o 
  10  13   9        5.98        5.91      1.29 o 
 -11  14   9       10.20        3.07      2.14 o 
 -10  14   9       98.00       95.31      3.02 o 
  -9  14   9        9.17        6.67      1.55 o 
  -8  14   9       86.93      103.10      2.89 o 
  -7  14   9       79.17       74.59      2.48 o 
  -6  14   9       69.47       66.25      1.79 o 
  -5  14   9        2.16        3.39      0.93 o 
  -4  14   9       77.65       82.27      1.55 o 
  -3  14   9       93.47       84.88      1.52 o 
  -2  14   9      329.67      340.72      3.49 o 
  -1  14   9       29.12       27.21      1.07 o 
   0  14   9      402.05      393.50      3.95 o 
   1  14   9       96.77       86.44      1.56 o 
   2  14   9      163.22      159.97      1.97 o 
   3  14   9      201.17      172.52      2.28 o 
   4  14   9        5.37        8.56      1.10 o 
   5  14   9       82.61       84.44      2.31 o 
   6  14   9       23.98       22.58      1.51 o 
   7  14   9        9.87       10.27      1.58 o 
   8  14   9      144.55      144.70      3.64 o 
   9  14   9        2.89        5.15      1.10 o 
 -10  15   9       23.26       20.14      1.92 o 
  -9  15   9       80.42       88.19      3.93 o 
  -8  15   9        0.12       -1.35      1.35 o 
  -7  15   9       60.39       67.86      2.17 o 
  -6  15   9      190.92      207.21      3.40 o 
  -5  15   9        3.36        4.09      0.97 o 
  -4  15   9      640.53      639.49      6.83 o 
  -3  15   9       32.93       25.64      1.07 o 
  -2  15   9      520.00      493.88      4.71 o 
  -1  15   9        4.13        2.69      0.70 o 
   0  15   9      121.43      109.86      1.95 o 
   1  15   9      203.50      214.90      2.63 o 
   2  15   9       84.26       76.10      1.51 o 
   3  15   9        2.41        4.09      0.75 o 
   4  15   9      119.07      116.89      2.14 o 
   5  15   9       76.33       66.02      1.56 o 
   6  15   9      159.97      166.53      3.78 o 
   7  15   9      226.39      230.08      5.06 o 
   8  15   9       73.69       89.48      2.44 o 
   9  15   9      102.71      105.45      2.37 o 
 -10  16   9        1.14       -0.66      1.64 o 
  -9  16   9      452.57      451.04      6.96 o 
  -8  16   9      627.35      655.06      9.08 o 
  -7  16   9       82.60       94.71      2.46 o 
  -6  16   9      161.44      150.83      3.64 o 
  -5  16   9       97.47      106.08      2.18 o 
  -4  16   9        4.49       -0.91      0.91 o 
  -3  16   9        9.09        9.44      1.30 o 
  -2  16   9       21.04       20.02      1.04 o 
  -1  16   9      137.31      132.84      1.90 o 
   0  16   9      157.00      171.05      2.79 o 
   1  16   9      224.47      233.96      3.29 o 
   2  16   9       15.86       14.87      1.29 o 
   3  16   9      153.50      150.52      2.45 o 
   4  16   9       52.94       62.92      2.34 o 
   5  16   9        1.74        2.27      0.91 o 
   6  16   9       41.74       37.60      1.53 o 
   7  16   9       82.26       79.35      3.45 o 
   8  16   9       76.21       82.54      3.54 o 
  -9  17   9       54.50       52.03      2.51 o 
  -8  17   9       35.75       40.45      1.97 o 
  -7  17   9       67.08       63.34      3.80 o 
  -6  17   9       15.73       14.27      1.39 o 
  -5  17   9       28.49       28.74      1.52 o 
  -4  17   9       42.41       29.50      1.34 o 
  -3  17   9      674.38      709.16      7.55 o 
  -2  17   9      793.74      804.28      8.35 o 
  -1  17   9      169.06      168.80      2.38 o 
   0  17   9        0.00       -0.75      0.75 o 
   1  17   9       39.27       40.86      1.36 o 
   2  17   9        5.59        5.23      1.02 o 
   3  17   9       15.75       12.54      1.08 o 
   4  17   9        3.26        2.61      1.00 o 
   5  17   9      121.24      120.47      2.29 o 
   6  17   9        0.66        0.73      1.18 o 
   7  17   9       91.30       88.45      2.15 o 
  -8  18   9       97.54      107.69      3.13 o 
  -7  18   9      644.93      685.44      8.47 o 
  -6  18   9      141.78      163.40      3.32 o 
  -5  18   9        0.59        1.96      1.22 o 
  -4  18   9        7.00        8.29      1.25 o 
  -3  18   9        0.11        1.30      1.13 o 
  -2  18   9      100.61      100.38      2.54 o 
  -1  18   9       11.58       14.84      1.03 o 
   0  18   9      138.87      137.49      2.14 o 
   1  18   9      233.68      242.27      4.42 o 
   2  18   9       67.79       61.19      1.71 o 
   3  18   9       73.53       72.75      1.63 o 
   4  18   9       10.01        5.82      0.95 o 
   5  18   9        0.06       -0.85      1.09 o 
   6  18   9        8.17        6.67      1.19 o 
   7  18   9      165.39      155.27      6.00 o 
  -8  19   9       57.11       49.43      2.16 o 
  -7  19   9      489.96      558.15      7.31 o 
  -6  19   9       22.12       23.59      1.75 o 
  -5  19   9       30.62       29.23      1.67 o 
  -4  19   9       16.54       12.85      1.38 o 
  -3  19   9      192.17      175.92      3.19 o 
  -2  19   9      115.77      115.56      2.51 o 
  -1  19   9       13.37       11.45      1.21 o 
   0  19   9        0.88        0.59      1.02 o 
   1  19   9       36.62       35.80      1.50 o 
   2  19   9        2.86        2.50      0.98 o 
   3  19   9        6.73       11.55      1.09 o 
   4  19   9       27.13       15.61      1.13 o 
   5  19   9       16.71       16.86      1.14 o 
   6  19   9       28.48       31.10      1.90 o 
  -7  20   9      154.53      161.16      7.78 o 
  -6  20   9       27.19       24.85      1.74 o 
  -5  20   9       10.92        9.52      1.93 o 
  -4  20   9      296.51      306.18      4.61 o 
  -3  20   9       27.62       28.88      1.64 o 
  -2  20   9       13.81       11.68      1.38 o 
  -1  20   9      127.76      142.78      2.79 o 
   0  20   9       59.13       60.69      1.94 o 
   1  20   9       56.86       49.40      1.78 o 
   2  20   9        1.45        1.01      1.03 o 
   3  20   9      307.37      319.19      4.02 o 
   4  20   9        0.01       -0.48      1.08 o 
   5  20   9       43.18       42.24      2.34 o 
  -5  21   9      123.77      129.71      3.07 o 
  -4  21   9        3.12        1.47      1.33 o 
  -3  21   9       35.97       41.04      2.51 o 
  -2  21   9      228.72      235.22      3.86 o 
  -1  21   9      106.74      121.90      2.66 o 
   0  21   9      111.54      135.17      2.74 o 
   1  21   9       12.39       15.46      1.33 o 
   2  21   9       25.16       22.49      1.84 o 
   3  21   9        3.99        1.72      0.98 o 
  -3  22   9      136.54      156.88      3.28 o 
  -2  22   9        3.07        4.71      1.96 o 
  -1  22   9       18.99       12.32      1.41 o 
   0  22   9        0.10        0.46      1.20 o 
   1  22   9        2.19        1.73      1.16 o 
 -12   0  10        0.57       -0.27      2.06 o 
 -10   0  10      358.11      358.49      7.81 o 
  -8   0  10      100.28      124.25      5.94 o 
  -6   0  10      723.07      739.49     11.51 o 
  -4   0  10       12.74       17.91      1.08 o 
  -2   0  10      105.80      111.56      2.09 o 
   0   0  10       28.40       30.12      2.01 o 
   2   0  10        1.34        3.24      1.95 o 
   4   0  10      513.16      486.83      7.62 o 
   6   0  10       39.34       29.25      1.90 o 
   8   0  10      472.13      492.11      7.84 o 
  10   0  10        0.07       -0.98      0.98 o 
 -13   1  10       87.41       91.54      4.60 o 
 -12   1  10       35.74       31.95      2.03 o 
 -11   1  10      418.61      427.42      6.45 o 
 -10   1  10        4.43        2.65      1.30 o 
  -9   1  10       37.26       27.80      1.59 o 
  -8   1  10      182.82      190.40      3.01 o 
  -7   1  10      131.85      105.42      2.20 o 
  -6   1  10      416.75      417.10      6.46 o 
  -5   1  10       53.80       67.21      1.86 o 
  -4   1  10        4.01        0.05      0.78 o 
  -3   1  10      203.70      216.74      2.71 o 
  -2   1  10      527.97      533.34      5.71 o 
  -1   1  10      383.80      379.34      3.70 o 
   0   1  10       57.45       45.79      1.46 o 
   1   1  10        0.45       -0.74      0.74 o 
   2   1  10      306.87      325.35      3.67 o 
   3   1  10      539.01      512.88      5.04 o 
   4   1  10        3.79        7.67      0.71 o 
   5   1  10        5.64        6.31      0.76 o 
   6   1  10       34.59       39.63      1.35 o 
   7   1  10       51.14       43.56      1.49 o 
   8   1  10       10.64        7.19      1.07 o 
   9   1  10      183.96      198.37      3.10 o 
  10   1  10      196.73      191.44      2.42 o 
  11   1  10      197.67      217.56      3.09 o 
 -13   2  10        1.74        0.09      1.80 o 
 -12   2  10       91.65       79.19      2.78 o 
 -11   2  10       20.27       12.85      1.59 o 
 -10   2  10       45.92       41.38      1.92 o 
  -9   2  10      173.14      161.85      3.98 o 
  -8   2  10      611.04      556.78     12.80 o 
  -7   2  10      868.56      797.77     10.40 o 
  -6   2  10       23.04       11.19      0.76 o 
  -5   2  10        0.44        1.74      0.76 o 
  -4   2  10       26.07       16.62      1.03 o 
  -3   2  10      780.00      707.84      6.96 o 
  -2   2  10      344.25      355.06      3.60 o 
  -1   2  10     2337.68     2270.56     21.25 o 
   0   2  10      339.71      337.19      3.42 o 
   1   2  10       20.87       14.60      0.61 o 
   2   2  10       12.97       12.31      0.64 o 
   3   2  10        0.11        6.55      0.67 o 
   4   2  10      275.49      288.69      3.25 o 
   5   2  10      128.31      103.08      1.76 o 
   6   2  10       74.05       59.98      1.53 o 
   7   2  10       15.55       11.49      1.01 o 
   8   2  10      298.77      311.84      3.97 o 
   9   2  10       22.03       18.90      0.98 o 
  10   2  10        1.96        1.04      0.94 o 
  11   2  10      277.73      284.21      4.03 o 
 -13   3  10       41.97       43.91      2.72 o 
 -12   3  10      173.30      176.47      4.37 o 
 -11   3  10       12.02       11.03      1.55 o 
 -10   3  10        0.25        0.98      1.28 o 
  -9   3  10      124.10      115.41      2.74 o 
  -8   3  10      360.98      324.87      4.30 o 
  -7   3  10       91.90       81.96      1.67 o 
  -6   3  10       16.22       17.75      1.26 o 
  -5   3  10       11.80       10.84      0.91 o 
  -4   3  10      303.43      290.98      3.57 o 
  -3   3  10       28.21       20.43      0.81 o 
  -2   3  10     1046.10     1021.74      9.06 o 
  -1   3  10      140.75      136.00      1.85 o 
   0   3  10       17.26       20.76      0.82 o 
   1   3  10      219.02      213.08      2.45 o 
   2   3  10        0.17        2.40      0.51 o 
   3   3  10      522.87      573.90      4.82 o 
   4   3  10        3.80        2.37      0.66 o 
   5   3  10        1.16       -0.06      0.71 o 
   6   3  10        3.89       10.87      1.28 o 
   7   3  10        0.16        0.13      0.86 o 
   8   3  10      263.59      296.22      3.18 o 
   9   3  10      150.07      156.84      2.24 o 
  10   3  10        6.01        0.71      0.94 o 
  11   3  10        1.71       -0.45      1.34 o 
 -13   4  10       90.67       95.50      3.63 o 
 -12   4  10      297.27      304.13      9.06 o 
 -11   4  10       13.74       16.09      1.63 o 
 -10   4  10        1.13        1.62      1.28 o 
  -9   4  10        0.99        1.26      1.48 o 
  -8   4  10        5.25        1.80      0.89 o 
  -7   4  10       18.95       20.42      0.94 o 
  -6   4  10     1304.42     1202.81     17.43 o 
  -5   4  10       28.63       28.34      1.09 o 
  -4   4  10      321.49      274.36      2.88 o 
  -3   4  10      337.29      331.60      3.11 o 
  -2   4  10       52.46       51.58      0.99 o 
  -1   4  10     2195.79     2168.03     16.16 o 
   0   4  10      177.23      174.77      2.19 o 
   1   4  10       31.11       29.45      0.98 o 
   2   4  10     1144.00     1040.36      9.13 o 
   3   4  10      431.68      408.22      3.61 o 
   4   4  10        6.41        4.26      0.57 o 
   5   4  10       34.55       19.25      0.90 o 
   6   4  10      189.13      192.92      2.97 o 
   7   4  10      339.84      365.52      3.43 o 
   8   4  10        0.02        0.48      0.76 o 
   9   4  10      250.21      256.63      3.08 o 
  10   4  10      149.54      149.67      2.50 o 
  11   4  10       46.28       57.79      1.95 o 
 -13   5  10       68.52       74.12      3.27 o 
 -12   5  10        5.09        2.77      1.77 o 
 -11   5  10      194.44      193.45      3.95 o 
 -10   5  10       33.35       30.40      1.77 o 
  -9   5  10       34.26       29.92      1.63 o 
  -8   5  10       37.07       34.08      2.70 o 
  -7   5  10        7.36        5.28      0.96 o 
  -6   5  10       39.37       31.40      1.07 o 
  -5   5  10       32.37       39.81      1.64 o 
  -4   5  10      416.33      468.20      4.48 o 
  -3   5  10      994.47      981.43      8.16 o 
  -2   5  10      173.53      166.42      1.72 o 
  -1   5  10     1219.84     1154.90      9.54 o 
   0   5  10      402.64      395.11      3.68 o 
   1   5  10      234.70      220.72      2.35 o 
   2   5  10     1187.99     1232.32     10.73 o 
   3   5  10      597.02      549.51      4.70 o 
   4   5  10       11.52       14.32      0.80 o 
   5   5  10       51.06       45.68      1.15 o 
   6   5  10      295.46      288.58      3.35 o 
   7   5  10       32.52       24.73      0.91 o 
   8   5  10       73.86       75.32      1.60 o 
   9   5  10       33.62       33.39      1.78 o 
  10   5  10      199.75      215.04      3.07 o 
  11   5  10       11.02       13.69      1.86 o 
 -13   6  10       24.65       19.67      2.21 o 
 -12   6  10       28.98       17.87      2.04 o 
 -11   6  10       14.54        6.39      1.57 o 
 -10   6  10      159.10      165.20      3.51 o 
  -9   6  10      196.02      179.61      3.80 o 
  -8   6  10      180.74      155.76      3.14 o 
  -7   6  10     1344.20     1239.59     15.96 o 
  -6   6  10      513.68      475.41      5.02 o 
  -5   6  10      589.24      564.00      5.70 o 
  -4   6  10      343.75      303.46      3.18 o 
  -3   6  10     2191.92     2176.48     17.42 o 
  -2   6  10      124.46      132.23      1.53 o 
  -1   6  10       81.55       67.37      0.99 o 
   0   6  10      574.54      592.74      5.25 o 
   1   6  10     1308.58     1279.54     10.55 o 
   2   6  10       67.71       59.85      1.02 o 
   3   6  10      995.93      834.34      6.61 o 
   4   6  10       15.37       15.86      0.68 o 
   5   6  10        0.39       -0.05      0.50 o 
   6   6  10        1.38        0.01      0.63 o 
   7   6  10        0.46       -0.45      0.74 o 
   8   6  10      461.31      489.44      4.81 o 
   9   6  10       68.85       66.89      1.76 o 
  10   6  10       95.24      100.13      2.35 o 
  11   6  10        2.19        2.01      1.23 o 
 -13   7  10        1.17        0.32      1.87 o 
 -12   7  10       27.84       21.48      2.11 o 
 -11   7  10      132.66      125.47      3.31 o 
 -10   7  10       21.14       23.24      1.70 o 
  -9   7  10        4.48        4.43      1.29 o 
  -8   7  10      173.92      165.58      3.57 o 
  -7   7  10        2.54        2.59      1.07 o 
  -6   7  10       74.75       85.14      2.49 o 
  -5   7  10        0.31       -0.06      0.65 o 
  -4   7  10      192.96      208.93      2.43 o 
  -3   7  10      125.30      135.06      1.69 o 
  -2   7  10      180.02      182.15      1.83 o 
  -1   7  10      154.84      144.76      1.52 o 
   0   7  10      812.24      847.51      6.08 o 
   1   7  10       99.11       99.79      1.25 o 
   2   7  10        0.60        4.12      0.48 o 
   3   7  10      160.47      181.24      1.81 o 
   4   7  10       24.03       26.81      0.77 o 
   5   7  10      414.35      388.31      3.53 o 
   6   7  10       66.33       65.87      1.25 o 
   7   7  10       22.97       19.98      0.98 o 
   8   7  10       70.71       61.24      1.57 o 
   9   7  10        1.78        1.03      0.95 o 
  10   7  10      133.11      153.38      2.84 o 
  11   7  10        4.39        7.89      1.35 o 
 -12   8  10       60.34       59.46      3.75 o 
 -11   8  10      245.70      232.86      5.07 o 
 -10   8  10      170.16      159.39      3.53 o 
  -9   8  10      206.38      206.44      3.84 o 
  -8   8  10      119.53      105.85      2.67 o 
  -7   8  10        4.45        7.33      0.93 o 
  -6   8  10      178.22      174.93      2.30 o 
  -5   8  10        2.01        0.93      0.69 o 
  -4   8  10       14.51        8.96      0.74 o 
  -3   8  10      202.52      214.84      2.35 o 
  -2   8  10        6.51        5.34      0.55 o 
  -1   8  10      432.86      413.21      3.88 o 
   0   8  10      106.03      110.31      1.30 o 
   1   8  10     1176.81     1193.29      8.43 o 
   2   8  10     1078.57      977.07      7.03 o 
   3   8  10        2.58        3.70      0.56 o 
   4   8  10        3.43        4.27      0.58 o 
   5   8  10       25.78       15.49      0.75 o 
   6   8  10        1.12        1.18      0.66 o 
   7   8  10      150.37      155.80      2.20 o 
   8   8  10        0.33       -0.91      0.91 o 
   9   8  10        7.02        4.64      1.05 o 
  10   8  10       70.30       72.24      2.58 o 
 -12   9  10       28.99       18.61      2.14 o 
 -11   9  10        0.00       -0.38      1.69 o 
 -10   9  10        1.38       -1.35      1.35 o 
  -9   9  10       73.61       73.49      3.58 o 
  -8   9  10       54.97       49.97      2.03 o 
  -7   9  10       36.14       40.44      1.54 o 
  -6   9  10      211.87      186.08      2.47 o 
  -5   9  10      404.61      363.75      4.14 o 
  -4   9  10       47.51       54.49      1.32 o 
  -3   9  10      380.86      336.95      3.33 o 
  -2   9  10        2.84        1.30      0.56 o 
  -1   9  10      690.45      707.71      5.55 o 
   0   9  10      142.58      143.61      1.64 o 
   1   9  10      457.06      484.82      3.81 o 
   2   9  10        0.69        0.59      0.54 o 
   3   9  10        0.63        1.00      0.60 o 
   4   9  10        8.82       12.36      0.67 o 
   5   9  10        4.32        4.79      0.73 o 
   6   9  10       44.12       45.04      1.19 o 
   7   9  10      184.31      167.66      2.37 o 
   8   9  10      107.10      112.49      2.79 o 
   9   9  10       49.45       51.73      1.82 o 
  10   9  10       49.68       59.15      2.20 o 
 -12  10  10      197.48      221.78      5.24 o 
 -11  10  10       53.34       45.73      2.98 o 
 -10  10  10        4.51        2.94      1.48 o 
  -9  10  10       34.17       36.47      1.91 o 
  -8  10  10        4.27        1.87      1.61 o 
  -7  10  10        3.02        6.56      1.19 o 
  -6  10  10       79.58       78.18      1.61 o 
  -5  10  10       37.80       40.08      1.39 o 
  -4  10  10       73.37       75.47      2.76 o 
  -3  10  10       22.09       20.35      0.87 o 
  -2  10  10       81.64       79.04      1.31 o 
  -1  10  10       33.04       31.96      0.88 o 
   0  10  10      196.04      209.65      2.17 o 
   1  10  10     1285.81     1258.54      8.96 o 
   2  10  10        3.72        3.21      0.60 o 
   3  10  10        1.82        1.51      0.58 o 
   4  10  10      110.05      119.01      1.71 o 
   5  10  10        7.65        3.57      0.73 o 
   6  10  10      152.82      157.04      2.09 o 
   7  10  10       80.47       79.39      1.73 o 
   8  10  10       42.77       51.03      1.81 o 
   9  10  10       11.10        8.37      1.26 o 
  10  10  10        4.72        2.79      1.38 o 
 -12  11  10       55.03       57.07      3.19 o 
 -11  11  10       93.60       88.65      3.37 o 
 -10  11  10       84.91       84.89      3.26 o 
  -9  11  10      435.27      448.33      7.55 o 
  -8  11  10       33.66       29.50      1.92 o 
  -7  11  10        2.16        0.84      1.03 o 
  -6  11  10      154.57      143.73      2.11 o 
  -5  11  10       12.17        9.11      0.96 o 
  -4  11  10       95.64       80.69      1.76 o 
  -3  11  10      723.27      710.62      6.77 o 
  -2  11  10      196.55      169.56      2.04 o 
  -1  11  10      294.86      292.55      2.78 o 
   0  11  10      240.73      235.67      2.38 o 
   1  11  10      173.45      179.43      2.01 o 
   2  11  10        1.33        1.66      0.61 o 
   3  11  10       38.48       41.98      1.16 o 
   4  11  10      115.70      110.66      1.82 o 
   5  11  10      163.27      161.15      2.27 o 
   6  11  10      303.73      278.74      3.39 o 
   7  11  10      177.12      169.96      2.59 o 
   8  11  10       60.61       60.79      1.79 o 
   9  11  10        8.32        6.52      1.41 o 
  10  11  10       48.76       53.50      3.12 o 
 -11  12  10       35.51       34.42      2.48 o 
 -10  12  10       61.89       61.33      2.95 o 
  -9  12  10       32.80       23.78      2.01 o 
  -8  12  10       21.42       22.82      1.89 o 
  -7  12  10       28.89       37.04      2.15 o 
  -6  12  10      132.09      126.19      1.99 o 
  -5  12  10       29.83       26.74      0.99 o 
  -4  12  10       83.83       88.41      1.89 o 
  -3  12  10       46.17       47.06      1.40 o 
  -2  12  10       62.37       59.56      1.42 o 
  -1  12  10      393.17      363.01      3.50 o 
   0  12  10       66.00       62.87      1.32 o 
   1  12  10       71.34       72.71      1.39 o 
   2  12  10      161.17      161.37      2.06 o 
   3  12  10        8.10       11.03      0.88 o 
   4  12  10      447.59      449.38      5.05 o 
   5  12  10      406.34      421.23      4.92 o 
   6  12  10       56.07       61.67      1.72 o 
   7  12  10      122.93      129.45      2.54 o 
   8  12  10      174.31      189.53      2.92 o 
   9  12  10       19.09       18.62      1.63 o 
 -11  13  10       64.25       65.18      3.16 o 
 -10  13  10      232.53      220.14      5.00 o 
  -9  13  10       45.10       35.19      2.30 o 
  -8  13  10        4.39        3.84      1.63 o 
  -7  13  10        1.23        0.03      0.90 o 
  -6  13  10       70.26       63.41      1.54 o 
  -5  13  10      118.64      122.12      1.86 o 
  -4  13  10      274.63      263.16      3.35 o 
  -3  13  10        2.33        4.41      1.00 o 
  -2  13  10        2.96        3.37      0.80 o 
  -1  13  10      112.23      108.29      1.80 o 
   0  13  10       13.13       12.54      0.82 o 
   1  13  10       13.96       10.95      0.86 o 
   2  13  10       21.13       21.17      1.25 o 
   3  13  10      301.12      294.42      3.28 o 
   4  13  10      188.27      183.45      3.06 o 
   5  13  10      216.05      225.77      3.27 o 
   6  13  10      112.40      109.56      2.57 o 
   7  13  10       98.89       98.53      2.34 o 
   8  13  10       93.81      101.28      2.58 o 
   9  13  10        5.57        4.18      1.33 o 
 -10  14  10       47.90       43.83      2.64 o 
  -9  14  10       12.94       15.13      1.61 o 
  -8  14  10       12.91       14.92      1.79 o 
  -7  14  10        1.74        0.95      1.06 o 
  -6  14  10       69.94       63.82      1.71 o 
  -5  14  10       20.73       19.31      0.95 o 
  -4  14  10       43.76       34.66      1.31 o 
  -3  14  10        4.93        2.75      0.80 o 
  -2  14  10       24.42       17.56      1.12 o 
  -1  14  10        1.03        0.18      0.88 o 
   0  14  10       63.45       59.74      1.68 o 
   1  14  10        6.68        3.59      0.93 o 
   2  14  10       62.72       51.06      1.58 o 
   3  14  10       68.41       63.07      1.66 o 
   4  14  10        1.06       -0.94      0.94 o 
   5  14  10       24.93       26.53      1.52 o 
   6  14  10       11.51       13.20      1.42 o 
   7  14  10        3.85        4.71      1.22 o 
   8  14  10        0.00        0.38      1.44 o 
 -10  15  10       80.04       78.88      2.85 o 
  -9  15  10        3.44        0.46      1.42 o 
  -8  15  10       75.83       66.55      2.13 o 
  -7  15  10       55.14       54.84      1.90 o 
  -6  15  10       43.95       39.91      1.47 o 
  -5  15  10        3.54        6.86      0.90 o 
  -4  15  10       42.11       43.11      1.34 o 
  -3  15  10      172.97      169.35      2.91 o 
  -2  15  10       38.85       44.30      1.40 o 
  -1  15  10       25.62       23.16      1.31 o 
   0  15  10        7.66        7.20      1.01 o 
   1  15  10       31.84       36.41      1.40 o 
   2  15  10       45.13       42.60      1.65 o 
   3  15  10       25.96       22.13      1.29 o 
   4  15  10      102.19      121.06      2.65 o 
   5  15  10        1.77        1.74      1.22 o 
   6  15  10        3.78        4.02      1.32 o 
   7  15  10        1.35        2.36      1.83 o 
   8  15  10        0.06        2.15      1.97 o 
  -9  16  10       30.48       37.21      2.07 o 
  -8  16  10       36.79       29.20      1.71 o 
  -7  16  10      343.29      330.74      4.69 o 
  -6  16  10      135.79      135.56      2.63 o 
  -5  16  10       57.29       60.45      1.68 o 
  -4  16  10      120.83      138.24      2.23 o 
  -3  16  10       10.79       10.66      1.27 o 
  -2  16  10       50.02       40.91      1.58 o 
  -1  16  10       38.78       37.01      1.38 o 
   0  16  10        1.40        1.49      0.77 o 
   1  16  10       85.74       84.22      2.02 o 
   2  16  10       55.43       57.85      2.00 o 
   3  16  10       14.13       20.16      1.45 o 
   4  16  10       79.87       83.19      2.39 o 
   5  16  10      103.16      109.66      2.73 o 
   6  16  10      138.33      148.71      3.44 o 
   7  16  10       89.85      104.57      3.73 o 
  -8  17  10      173.37      185.58      3.44 o 
  -7  17  10        0.68        1.72      1.58 o 
  -6  17  10       38.72       39.76      1.65 o 
  -5  17  10        9.15        9.96      1.14 o 
  -4  17  10       13.11       12.79      1.02 o 
  -3  17  10      196.96      220.06      3.92 o 
  -2  17  10       42.69       46.72      3.24 o 
  -1  17  10      183.55      203.75      3.29 o 
   0  17  10       30.94       36.14      1.50 o 
   1  17  10        1.34        0.72      0.89 o 
   2  17  10        0.57        0.83      1.40 o 
   3  17  10        1.60        3.68      2.09 o 
   4  17  10        0.32       -0.89      1.36 o 
   5  17  10       55.07       38.00      2.08 o 
   6  17  10      211.10      225.36      5.33 o 
  -8  18  10      263.35      251.05      4.17 o 
  -7  18  10      119.48      139.00      5.05 o 
  -6  18  10      314.24      357.82      5.85 o 
  -5  18  10        5.77        4.53      1.16 o 
  -4  18  10       60.79       66.72      1.88 o 
  -3  18  10        0.63        1.78      0.95 o 
  -2  18  10      121.59      126.72      2.92 o 
  -1  18  10        0.02       -0.11      1.10 o 
   0  18  10       10.87       13.34      1.26 o 
   1  18  10       34.38       22.71      1.26 o 
   2  18  10        1.03        1.74      0.99 o 
   3  18  10       37.53       37.60      2.01 o 
   4  18  10        7.72        6.27      1.83 o 
   5  18  10       55.13       60.36      2.92 o 
   6  18  10      619.57      674.02     10.64 o 
  -7  19  10        3.11        8.01      1.42 o 
  -6  19  10      369.95      394.73      5.45 o 
  -5  19  10       29.14       39.49      2.30 o 
  -4  19  10       12.36       16.38      1.27 o 
  -3  19  10       16.05       12.26      1.09 o 
  -2  19  10        2.08        1.05      1.49 o 
  -1  19  10       14.83       10.80      1.67 o 
   0  19  10       12.61       11.25      1.84 o 
   1  19  10      189.94      204.25      3.30 o 
   2  19  10        0.21       -1.03      1.03 o 
   3  19  10       69.67       71.95      3.18 o 
   4  19  10        3.16        2.06      1.87 o 
   5  19  10       48.17       55.40      3.55 o 
  -5  20  10       10.31       14.38      1.40 o 
  -4  20  10      107.56      114.57      2.52 o 
  -3  20  10        2.15        3.92      1.08 o 
  -2  20  10       59.99       48.90      2.56 o 
  -1  20  10       23.06       23.79      1.99 o 
   0  20  10       52.08       44.38      2.31 o 
   1  20  10      161.71      158.82      3.19 o 
   2  20  10       18.16       12.58      1.30 o 
   3  20  10       35.10       31.98      1.98 o 
  -3  21  10       12.89       11.86      1.25 o 
  -2  21  10       22.42       26.50      1.57 o 
  -1  21  10        0.05       -1.61      1.61 o 
   0  21  10       28.53       27.26      3.37 o 
   1  21  10        1.85        0.47      2.43 o 
 -13   0  11      710.38      827.20     38.39 o 
 -11   0  11      341.18      324.73      7.50 o 
  -9   0  11      342.87      322.64     16.45 o 
  -7   0  11      543.46      487.16     13.06 o 
  -5   0  11      110.62      133.37      3.31 o 
  -3   0  11      566.08      539.08      7.79 o 
  -1   0  11      674.99      659.02      9.43 o 
   1   0  11      155.16      147.28      2.86 o 
   3   0  11      469.81      372.15      5.50 o 
   5   0  11      156.42      180.72      3.44 o 
   7   0  11      334.35      335.43     10.59 o 
   9   0  11      152.04      154.14      3.91 o 
  11   0  11       27.61       34.36      4.25 o 
 -13   1  11        1.08       -0.31      1.63 o 
 -12   1  11        0.01        2.42      1.46 o 
 -11   1  11      145.43      128.47      4.37 o 
 -10   1  11      224.42      224.02      4.52 o 
  -9   1  11      385.61      348.58     10.55 o 
  -8   1  11        0.70       -0.36      0.96 o 
  -7   1  11     1081.51     1100.26     15.80 o 
  -6   1  11       87.82       72.13      1.90 o 
  -5   1  11        3.42        2.47      1.33 o 
  -4   1  11      179.66      161.40      2.22 o 
  -3   1  11      637.72      652.52      6.49 o 
  -2   1  11      247.43      239.23      2.41 o 
  -1   1  11       92.26       91.85      1.32 o 
   0   1  11        3.65        3.86      1.20 o 
   1   1  11      137.93      130.92      1.91 o 
   2   1  11      210.74      190.07      2.23 o 
   3   1  11      295.55      278.50      3.06 o 
   4   1  11      410.49      368.92      3.96 o 
   5   1  11        0.02       -0.64      0.70 o 
   6   1  11        1.72        4.24      0.87 o 
   7   1  11        7.62        5.58      0.98 o 
   8   1  11       87.59       86.61      2.02 o 
   9   1  11       43.17       45.82      1.69 o 
  10   1  11       65.11       72.87      2.42 o 
  11   1  11        8.87        6.73      1.73 o 
 -13   2  11       37.41       33.45      2.19 o 
 -12   2  11      147.41      160.23      3.67 o 
 -11   2  11        3.59        3.65      1.41 o 
 -10   2  11       18.14       15.75      1.54 o 
  -9   2  11      347.87      317.66      4.89 o 
  -8   2  11       20.84       20.08      1.17 o 
  -7   2  11       66.58       65.72      1.65 o 
  -6   2  11      620.63      548.00      6.81 o 
  -5   2  11      574.40      539.52      6.59 o 
  -4   2  11       17.11       13.40      0.84 o 
  -3   2  11     1072.46     1003.18      9.66 o 
  -2   2  11       79.88       64.64      1.37 o 
  -1   2  11      627.26      626.36      5.93 o 
   0   2  11       53.35       42.25      1.44 o 
   1   2  11      135.41      109.42      1.57 o 
   2   2  11        1.00       -0.07      0.68 o 
   3   2  11      406.47      434.53      4.42 o 
   4   2  11       71.22       75.99      1.46 o 
   5   2  11       20.02       20.79      0.98 o 
   6   2  11      337.05      305.45      3.66 o 
   7   2  11      130.38      132.85      2.32 o 
   8   2  11       86.05       94.64      2.85 o 
   9   2  11        2.09        0.43      1.07 o 
  10   2  11      112.13      108.60      2.78 o 
  11   2  11        1.05        0.11      1.64 o 
 -13   3  11       10.98       14.40      1.85 o 
 -12   3  11       36.21       35.83      2.08 o 
 -11   3  11       22.82       29.34      1.83 o 
 -10   3  11      121.01      125.93      2.98 o 
  -9   3  11      399.17      357.34      5.28 o 
  -8   3  11      264.70      258.04      6.04 o 
  -7   3  11       69.26       60.12      1.59 o 
  -6   3  11      379.03      352.64      4.82 o 
  -5   3  11      448.06      435.11      5.48 o 
  -4   3  11      156.07      169.19      3.33 o 
  -3   3  11      125.06      141.28      1.64 o 
  -2   3  11      700.83      644.47      5.98 o 
  -1   3  11       30.98       36.05      1.10 o 
   0   3  11      901.98      808.23      7.48 o 
   1   3  11       28.19       29.98      1.05 o 
   2   3  11       12.19       10.67      0.75 o 
   3   3  11      246.08      242.28      2.28 o 
   4   3  11       40.45       42.90      1.13 o 
   5   3  11      136.27      137.28      1.94 o 
   6   3  11      186.48      189.34      2.47 o 
   7   3  11      261.22      251.68      3.11 o 
   8   3  11      310.80      316.47      4.06 o 
   9   3  11        5.44        8.30      1.20 o 
  10   3  11      138.40      148.00      3.41 o 
  11   3  11       26.64       28.35      2.20 o 
 -13   4  11      192.20      202.48      4.94 o 
 -12   4  11        8.40        5.11      1.79 o 
 -11   4  11       15.62       18.07      1.68 o 
 -10   4  11       72.66       71.71      3.16 o 
  -9   4  11        9.30        5.09      1.23 o 
  -8   4  11      451.23      447.08      5.75 o 
  -7   4  11      114.17      100.13      2.26 o 
  -6   4  11        5.99       10.79      0.97 o 
  -5   4  11       68.47       63.45      2.10 o 
  -4   4  11      429.09      407.85      3.99 o 
  -3   4  11       10.27        3.20      0.54 o 
  -2   4  11      253.28      210.91      2.23 o 
  -1   4  11      259.46      251.38      2.90 o 
   0   4  11       16.05       25.21      0.97 o 
   1   4  11     1732.44     1642.04     14.46 o 
   2   4  11       71.97       59.05      1.34 o 
   3   4  11      220.63      191.19      1.94 o 
   4   4  11       36.66       33.09      0.91 o 
   5   4  11        5.52        3.11      0.70 o 
   6   4  11      131.37      128.24      2.03 o 
   7   4  11       43.21       42.18      1.89 o 
   8   4  11      106.56      110.14      2.31 o 
   9   4  11       78.14       85.92      2.21 o 
  10   4  11      141.02      136.72      3.62 o 
 -13   5  11        0.50       -0.94      1.84 o 
 -12   5  11       18.13       16.82      1.79 o 
 -11   5  11        3.55        1.58      1.43 o 
 -10   5  11       28.92       26.23      1.72 o 
  -9   5  11       63.82       68.11      2.22 o 
  -8   5  11        1.90        2.37      0.99 o 
  -7   5  11        8.84        6.73      0.85 o 
  -6   5  11      256.56      206.85      3.03 o 
  -5   5  11      402.21      393.65      4.63 o 
  -4   5  11        0.02       -0.33      0.66 o 
  -3   5  11      845.88      803.53      6.82 o 
  -2   5  11     1221.12     1108.48      8.62 o 
  -1   5  11      303.19      298.06      3.36 o 
   0   5  11     1265.19     1219.39     10.97 o 
   1   5  11        5.28        2.02      0.72 o 
   2   5  11       50.65       32.43      0.94 o 
   3   5  11       77.86       79.16      1.29 o 
   4   5  11        2.17       -0.41      0.56 o 
   5   5  11       12.05        9.90      0.83 o 
   6   5  11        6.40        8.55      0.87 o 
   7   5  11       18.39       25.56      1.28 o 
   8   5  11      374.67      396.94      4.80 o 
   9   5  11      278.80      303.06      4.52 o 
  10   5  11      121.59      129.55      2.50 o 
 -12   6  11        3.25        3.29      1.59 o 
 -11   6  11      164.34      168.91      4.57 o 
 -10   6  11       59.73       64.80      2.36 o 
  -9   6  11       42.21       35.39      1.71 o 
  -8   6  11        6.78        5.17      1.19 o 
  -7   6  11       77.06       73.07      1.69 o 
  -6   6  11      181.84      181.59      2.84 o 
  -5   6  11      187.82      180.65      2.46 o 
  -4   6  11       14.29       15.34      0.80 o 
  -3   6  11        8.93       10.05      0.64 o 
  -2   6  11       41.64       49.05      1.19 o 
  -1   6  11      296.57      301.59      3.26 o 
   0   6  11      461.24      445.16      4.62 o 
   1   6  11      163.55      155.61      2.21 o 
   2   6  11      164.74      145.23      1.55 o 
   3   6  11      637.65      609.72      5.02 o 
   4   6  11      172.92      149.98      1.87 o 
   5   6  11      223.20      216.07      2.58 o 
   6   6  11      266.16      265.17      3.37 o 
   7   6  11       94.57      102.56      2.14 o 
   8   6  11       51.85       59.28      1.51 o 
   9   6  11       66.74       70.63      1.65 o 
  10   6  11       65.47       60.01      1.82 o 
 -12   7  11       10.84       12.84      3.35 o 
 -11   7  11        1.70       -0.20      1.42 o 
 -10   7  11        4.64        4.56      1.36 o 
  -9   7  11        1.81       -0.05      1.30 o 
  -8   7  11      256.20      256.57      8.99 o 
  -7   7  11       72.09       66.51      2.50 o 
  -6   7  11      464.97      451.75      5.99 o 
  -5   7  11      353.38      359.57      4.01 o 
  -4   7  11     1339.72     1259.29     11.05 o 
  -3   7  11       19.44       24.49      1.16 o 
  -2   7  11      135.71      138.34      1.76 o 
  -1   7  11      168.06      169.91      1.81 o 
   0   7  11      301.77      299.29      2.63 o 
   1   7  11       19.65       18.94      0.64 o 
   2   7  11      232.33      221.03      2.60 o 
   3   7  11        0.01       -0.12      0.55 o 
   4   7  11       14.24       10.30      0.68 o 
   5   7  11        0.08       -0.46      0.67 o 
   6   7  11       23.28       19.50      1.16 o 
   7   7  11      154.80      146.24      2.25 o 
   8   7  11       93.63      106.48      2.06 o 
   9   7  11       92.81      100.43      1.99 o 
  10   7  11       15.83       13.63      1.23 o 
 -12   8  11      114.65      108.38      5.31 o 
 -11   8  11       15.95       15.09      1.69 o 
 -10   8  11       60.17       65.98      2.45 o 
  -9   8  11       47.63       51.68      2.36 o 
  -8   8  11       11.50       16.37      1.50 o 
  -7   8  11      127.09      126.65      3.52 o 
  -6   8  11       39.67       36.80      1.45 o 
  -5   8  11       72.81       73.33      1.61 o 
  -4   8  11      222.20      200.38      2.41 o 
  -3   8  11       41.88       43.02      1.62 o 
  -2   8  11        2.07        3.24      0.58 o 
  -1   8  11      151.93      150.13      1.76 o 
   0   8  11        4.97        4.87      0.55 o 
   1   8  11        4.64        5.59      0.56 o 
   2   8  11        8.05        9.52      0.72 o 
   3   8  11       13.91       12.91      0.70 o 
   4   8  11        7.31        7.15      0.74 o 
   5   8  11       84.45       97.10      1.67 o 
   6   8  11      137.41      133.39      1.78 o 
   7   8  11        0.60        2.09      0.77 o 
   8   8  11       86.56       86.28      1.84 o 
   9   8  11       61.75       70.92      1.85 o 
  10   8  11       10.61        9.26      1.33 o 
 -12   9  11        5.58        7.58      1.90 o 
 -11   9  11        0.22        1.11      1.51 o 
 -10   9  11      149.78      168.00      3.61 o 
  -9   9  11       60.87       64.71      2.68 o 
  -8   9  11        6.01        0.59      1.30 o 
  -7   9  11        1.83        0.67      1.01 o 
  -6   9  11       29.64       26.76      1.25 o 
  -5   9  11      120.45      116.27      2.10 o 
  -4   9  11      125.07      112.82      1.78 o 
  -3   9  11       10.32        6.01      0.70 o 
  -2   9  11      379.61      382.50      3.34 o 
  -1   9  11       93.37       89.49      1.29 o 
   0   9  11       62.83       57.06      1.06 o 
   1   9  11       12.85       14.63      0.63 o 
   2   9  11       20.33       15.17      0.65 o 
   3   9  11       19.42       13.91      0.63 o 
   4   9  11      290.52      279.25      2.61 o 
   5   9  11       17.71       15.04      0.75 o 
   6   9  11       23.02       22.93      0.95 o 
   7   9  11        1.94       -0.32      0.81 o 
   8   9  11       98.51       93.14      2.09 o 
   9   9  11        1.15       -0.75      1.04 o 
 -11  10  11       14.60       11.04      2.15 o 
 -10  10  11      274.10      269.81      5.37 o 
  -9  10  11       51.06       40.10      2.27 o 
  -8  10  11       42.07       43.18      1.87 o 
  -7  10  11      406.45      402.71      8.59 o 
  -6  10  11        8.11        5.94      0.96 o 
  -5  10  11        2.41        0.49      0.83 o 
  -4  10  11       94.15       86.29      1.76 o 
  -3  10  11      233.91      222.88      2.55 o 
  -2  10  11        0.08       -0.59      0.59 o 
  -1  10  11     1075.30     1085.52      8.24 o 
   0  10  11        5.72        4.83      0.63 o 
   1  10  11      494.10      485.74      3.89 o 
   2  10  11     1171.90     1184.45      8.53 o 
   3  10  11      194.25      191.98      2.21 o 
   4  10  11       46.73       38.97      1.11 o 
   5  10  11        1.31        0.37      0.73 o 
   6  10  11       98.83       98.53      1.82 o 
   7  10  11       51.98       55.08      2.03 o 
   8  10  11        9.30        3.48      1.11 o 
   9  10  11        0.57       -1.07      1.07 o 
 -11  11  11       10.94       11.82      1.99 o 
 -10  11  11       14.51       13.27      1.92 o 
  -9  11  11        3.75        3.00      1.50 o 
  -8  11  11        7.38       10.10      1.36 o 
  -7  11  11       39.85       37.58      1.25 o 
  -6  11  11       70.92       65.22      2.89 o 
  -5  11  11       13.64       10.57      1.01 o 
  -4  11  11      434.58      457.68      5.04 o 
  -3  11  11        0.22        0.26      0.75 o 
  -2  11  11      138.23      143.63      1.99 o 
  -1  11  11        0.10       -0.14      0.60 o 
   0  11  11       43.50       41.92      1.06 o 
   1  11  11       65.29       61.70      1.24 o 
   2  11  11        1.02        0.70      0.74 o 
   3  11  11      446.71      417.80      4.11 o 
   4  11  11      518.85      509.38      4.80 o 
   5  11  11      917.77      950.19      8.25 o 
   6  11  11       70.49       79.03      2.48 o 
   7  11  11      328.93      352.97      4.09 o 
   8  11  11       11.41       22.00      1.39 o 
   9  11  11        3.79        4.10      1.33 o 
 -11  12  11       26.15       20.48      2.85 o 
 -10  12  11       20.37       18.60      2.00 o 
  -9  12  11       22.33       24.45      2.00 o 
  -8  12  11        4.96        5.51      1.61 o 
  -7  12  11      113.61      121.68      2.17 o 
  -6  12  11        5.56        2.96      1.24 o 
  -5  12  11       13.11       15.06      1.58 o 
  -4  12  11       26.69       22.54      1.16 o 
  -3  12  11        3.06        2.38      0.80 o 
  -2  12  11       34.97       35.22      1.14 o 
  -1  12  11        1.27       -0.68      0.68 o 
   0  12  11      374.04      360.05      3.51 o 
   1  12  11       24.46       21.91      0.93 o 
   2  12  11       43.42       41.98      1.23 o 
   3  12  11       49.40       46.86      1.42 o 
   4  12  11      232.46      227.37      2.94 o 
   5  12  11        0.93        2.32      0.91 o 
   6  12  11       45.78       35.76      1.73 o 
   7  12  11      327.29      359.06      4.19 o 
   8  12  11      111.65      109.45      2.45 o 
 -10  13  11       39.22       36.98      2.41 o 
  -9  13  11      248.20      269.86      7.06 o 
  -8  13  11       12.91       11.14      1.33 o 
  -7  13  11      238.88      246.38      4.89 o 
  -6  13  11       20.20       21.02      1.62 o 
  -5  13  11       92.27      102.14      2.89 o 
  -4  13  11      109.44      113.55      2.54 o 
  -3  13  11       19.60       23.52      1.27 o 
  -2  13  11      169.78      155.61      2.21 o 
  -1  13  11        3.96        3.52      0.80 o 
   0  13  11      202.61      181.44      2.37 o 
   1  13  11       86.66       89.79      1.67 o 
   2  13  11        0.26        0.48      0.81 o 
   3  13  11        1.17       -0.30      0.90 o 
   4  13  11       20.57       22.03      1.24 o 
   5  13  11      257.65      264.73      3.61 o 
   6  13  11       36.17       36.71      1.71 o 
   7  13  11       67.90       81.00      2.02 o 
   8  13  11      467.14      511.58      7.13 o 
 -10  14  11       31.31       26.32      2.83 o 
  -9  14  11      100.75      102.69      2.83 o 
  -8  14  11       23.12       26.88      1.62 o 
  -7  14  11       39.58       46.07      1.76 o 
  -6  14  11       61.57       59.85      2.35 o 
  -5  14  11      139.18      143.73      4.72 o 
  -4  14  11       65.08       69.98      2.06 o 
  -3  14  11      129.95      130.80      3.04 o 
  -2  14  11      232.90      252.46      3.55 o 
  -1  14  11       42.49       35.55      1.35 o 
   0  14  11       58.54       58.05      1.68 o 
   1  14  11       23.94       17.77      1.34 o 
   2  14  11        0.81        2.30      0.91 o 
   3  14  11       31.91       25.73      1.49 o 
   4  14  11       32.41       38.89      1.48 o 
   5  14  11        3.32        4.19      1.22 o 
   6  14  11        0.07       -0.90      1.13 o 
   7  14  11      446.71      447.63      7.87 o 
  -9  15  11        1.03        2.39      1.41 o 
  -8  15  11        0.05       -1.22      1.22 o 
  -7  15  11        6.91        3.21      1.15 o 
  -6  15  11        1.13        1.02      1.57 o 
  -5  15  11        2.75        1.31      1.48 o 
  -4  15  11       66.78       68.16      2.85 o 
  -3  15  11      189.41      179.92      3.54 o 
  -2  15  11       41.91       35.79      1.55 o 
  -1  15  11       12.92       12.07      1.14 o 
   0  15  11       38.84       30.90      1.36 o 
   1  15  11       24.25       21.42      1.31 o 
   2  15  11       60.04       58.61      1.78 o 
   3  15  11       32.15       33.32      1.43 o 
   4  15  11       53.26       52.85      1.97 o 
   5  15  11       20.17       27.22      1.60 o 
   6  15  11        0.00       -1.02      1.25 o 
   7  15  11       37.90       40.12      1.79 o 
  -8  16  11       16.92       11.38      1.48 o 
  -7  16  11      112.08      104.76      2.50 o 
  -6  16  11       49.39       60.03      3.42 o 
  -5  16  11       78.33       78.86      3.05 o 
  -4  16  11       22.92       22.15      1.93 o 
  -3  16  11        0.93       -0.29      1.30 o 
  -2  16  11       64.85       68.35      2.40 o 
  -1  16  11      389.84      403.00      5.34 o 
   0  16  11       31.04       28.01      2.17 o 
   1  16  11      200.96      220.39      3.24 o 
   2  16  11       87.16       85.24      2.30 o 
   3  16  11      162.45      156.28      3.02 o 
   4  16  11       14.80       15.77      1.61 o 
   5  16  11       19.53       18.62      1.60 o 
   6  16  11       12.30       15.05      1.56 o 
  -7  17  11       71.80       78.16      2.56 o 
  -6  17  11      196.20      190.59      7.82 o 
  -5  17  11      103.71      106.43      4.23 o 
  -4  17  11        0.55        0.20      1.61 o 
  -3  17  11       47.46       63.96      2.75 o 
  -2  17  11       13.84       16.37      1.61 o 
  -1  17  11      389.59      399.98      5.39 o 
   0  17  11       38.72       41.10      1.80 o 
   1  17  11      126.37      122.29      2.90 o 
   2  17  11        7.11        5.95      1.45 o 
   3  17  11       14.54       11.91      1.37 o 
   4  17  11       15.24       15.74      1.50 o 
   5  17  11       38.53       32.47      2.42 o 
  -6  18  11       58.84       59.89      2.73 o 
  -5  18  11        7.32        4.54      1.52 o 
  -4  18  11      140.12      158.13      5.11 o 
  -3  18  11        0.02        2.15      1.64 o 
  -2  18  11      232.93      251.50      5.09 o 
  -1  18  11       31.11       31.78      2.25 o 
   0  18  11       68.29       77.04      2.59 o 
   1  18  11      100.80      104.82      3.01 o 
   2  18  11       78.94       86.40      3.06 o 
   3  18  11      260.56      265.16      4.67 o 
   4  18  11       15.96       16.31      1.79 o 
  -5  19  11       80.86      104.23      4.61 o 
  -4  19  11        4.07        1.39      1.40 o 
  -3  19  11       26.48       37.09      3.05 o 
  -2  19  11       97.53       89.09      3.93 o 
  -1  19  11       82.96       93.03      3.63 o 
   0  19  11       92.21       82.90      3.99 o 
   1  19  11       31.99       37.42      2.36 o 
   2  19  11       18.82       18.78      1.78 o 
   3  19  11        1.46        1.13      1.77 o 
  -3  20  11        3.77        6.88      2.54 o 
  -2  20  11      231.92      258.39      6.65 o 
  -1  20  11        5.07        2.11      2.29 o 
   0  20  11       16.45       17.26      2.59 o 
   1  20  11      134.64      142.89      4.91 o 
 -12   0  12       66.38       74.20      6.37 o 
 -10   0  12        0.90        2.22      1.74 o 
  -8   0  12       36.01       34.67      3.36 o 
  -6   0  12      179.08      209.87      4.69 o 
  -4   0  12       16.16       12.30      1.33 o 
  -2   0  12     2054.43     2009.33     22.85 o 
   0   0  12        9.05        6.07      1.81 o 
   2   0  12      138.99      122.35      2.31 o 
   4   0  12      154.04      142.72      2.85 o 
   6   0  12      307.77      313.61      5.37 o 
   8   0  12        2.29        5.67      1.53 o 
  10   0  12       10.27       11.54      2.65 o 
 -12   1  12       13.07        7.57      1.58 o 
 -11   1  12       27.95       30.68      1.82 o 
 -10   1  12      132.35      133.04      4.21 o 
  -9   1  12      140.15      127.59      2.71 o 
  -8   1  12       11.61       11.95      1.88 o 
  -7   1  12      325.46      314.13      4.58 o 
  -6   1  12      405.88      395.87      5.24 o 
  -5   1  12       78.62       72.74      2.40 o 
  -4   1  12       22.33       18.78      0.91 o 
  -3   1  12      127.64      133.14      1.90 o 
  -2   1  12      169.06      148.92      1.76 o 
  -1   1  12        4.75        5.22      0.69 o 
   0   1  12      213.30      208.25      2.39 o 
   1   1  12      119.89       99.26      1.47 o 
   2   1  12       21.41       12.71      1.63 o 
   3   1  12      172.31      178.23      2.21 o 
   4   1  12        8.47        5.82      0.78 o 
   5   1  12        2.49        0.38      0.77 o 
   6   1  12       80.18       91.41      1.89 o 
   7   1  12      396.62      440.77      5.03 o 
   8   1  12       15.90       19.27      1.33 o 
   9   1  12        0.03        0.34      1.12 o 
  10   1  12        7.75        3.61      1.35 o 
 -12   2  12      230.59      245.45      4.55 o 
 -11   2  12        9.61        5.66      1.43 o 
 -10   2  12       25.56       22.46      1.57 o 
  -9   2  12        4.60        1.92      1.12 o 
  -8   2  12      277.39      267.31      5.88 o 
  -7   2  12      897.04      808.25     10.98 o 
  -6   2  12       87.27       78.43      2.05 o 
  -5   2  12      112.06      100.63      2.55 o 
  -4   2  12        0.79       -0.04      0.68 o 
  -3   2  12      261.19      247.52      2.92 o 
  -2   2  12        7.94        9.60      0.90 o 
  -1   2  12     1238.04     1260.20     11.27 o 
   0   2  12       84.69       86.02      1.47 o 
   1   2  12       21.02       19.87      0.81 o 
   2   2  12       30.53       21.39      0.91 o 
   3   2  12       43.87       57.98      1.28 o 
   4   2  12      345.63      335.03      3.72 o 
   5   2  12       98.43       92.01      1.95 o 
   6   2  12       20.55       19.76      1.11 o 
   7   2  12       81.22       91.47      2.44 o 
   8   2  12       87.39       95.54      2.90 o 
   9   2  12        2.11        2.12      1.14 o 
  10   2  12        0.14        0.33      1.33 o 
 -12   3  12       12.17       12.31      1.70 o 
 -11   3  12       36.98       36.25      1.89 o 
 -10   3  12      168.71      181.65      5.82 o 
  -9   3  12       67.98       67.00      2.10 o 
  -8   3  12      166.30      149.73      5.68 o 
  -7   3  12      258.59      230.28      3.78 o 
  -6   3  12      850.12      896.27     10.56 o 
  -5   3  12        8.67       15.04      1.09 o 
  -4   3  12       28.47       40.59      1.24 o 
  -3   3  12       10.85       10.25      0.66 o 
  -2   3  12     1641.13     1598.64     13.94 o 
  -1   3  12      150.35      121.71      1.82 o 
   0   3  12      507.78      500.35      4.98 o 
   1   3  12      127.81      122.36      1.82 o 
   2   3  12      378.51      320.44      3.95 o 
   3   3  12        1.36        0.49      0.48 o 
   4   3  12      639.45      614.55      5.70 o 
   5   3  12       97.00       97.23      1.67 o 
   6   3  12      242.57      276.52      3.22 o 
   7   3  12       21.51       17.78      1.06 o 
   8   3  12       14.96       15.86      1.30 o 
   9   3  12       82.72      102.12      2.36 o 
  10   3  12       40.92       40.98      2.11 o 
 -12   4  12       18.03       21.98      1.85 o 
 -11   4  12        7.90        6.76      1.56 o 
 -10   4  12       40.28       39.54      2.96 o 
  -9   4  12       15.72       21.44      1.56 o 
  -8   4  12      510.86      527.47      8.11 o 
  -7   4  12        0.14       -0.75      1.04 o 
  -6   4  12       68.29       67.20      1.80 o 
  -5   4  12        5.75        4.34      0.83 o 
  -4   4  12       11.82       19.68      0.95 o 
  -3   4  12        3.55        2.72      0.56 o 
  -2   4  12      522.91      478.89      4.72 o 
  -1   4  12      105.90      105.19      1.79 o 
   0   4  12      132.64      146.27      2.06 o 
   1   4  12      789.41      736.37      7.02 o 
   2   4  12       59.44       48.88      1.58 o 
   3   4  12      165.84      167.69      1.86 o 
   4   4  12        0.24       -0.91      0.91 o 
   5   4  12       47.56       54.06      1.34 o 
   6   4  12        0.44       -0.41      0.77 o 
   7   4  12       16.01       13.69      1.13 o 
   8   4  12      153.45      154.35      2.71 o 
   9   4  12        6.62        2.47      1.16 o 
  10   4  12       19.26       24.37      1.77 o 
 -12   5  12      120.32      113.11      3.29 o 
 -11   5  12        1.99        1.09      1.39 o 
 -10   5  12       27.30       26.75      1.65 o 
  -9   5  12        0.86       -0.13      1.20 o 
  -8   5  12        2.94        2.68      1.39 o 
  -7   5  12     1121.14     1194.32     13.94 o 
  -6   5  12       50.30       51.36      1.68 o 
  -5   5  12       66.54       50.63      1.52 o 
  -4   5  12        1.87        2.83      0.66 o 
  -3   5  12       33.29       41.39      1.02 o 
  -2   5  12      127.97      125.45      1.48 o 
  -1   5  12        2.80        0.88      0.73 o 
   0   5  12        0.38        1.54      0.74 o 
   1   5  12       19.83       17.54      0.98 o 
   2   5  12      199.91      198.52      2.93 o 
   3   5  12      185.42      176.47      1.94 o 
   4   5  12        3.85        5.48      0.66 o 
   5   5  12        0.77        0.64      0.72 o 
   6   5  12       20.85       20.46      1.14 o 
   7   5  12       14.17       17.40      1.19 o 
   8   5  12       51.51       51.66      1.93 o 
   9   5  12        1.23        4.25      1.32 o 
 -12   6  12       88.36       86.12      4.61 o 
 -11   6  12       92.98       90.35      2.90 o 
 -10   6  12        1.76        0.75      1.26 o 
  -9   6  12      152.39      145.46      3.83 o 
  -8   6  12      103.04      112.94      4.74 o 
  -7   6  12      165.75      144.61      2.96 o 
  -6   6  12       61.37       56.00      1.73 o 
  -5   6  12      174.31      178.41      2.71 o 
  -4   6  12       51.76       42.07      1.23 o 
  -3   6  12      722.84      730.19      6.62 o 
  -2   6  12     1212.90     1161.20      9.10 o 
  -1   6  12        9.46        7.60      0.89 o 
   0   6  12      186.74      199.24      2.62 o 
   1   6  12      383.58      385.08      4.45 o 
   2   6  12       19.57       15.40      0.81 o 
   3   6  12       88.89       85.28      1.33 o 
   4   6  12       38.00       41.17      1.09 o 
   5   6  12       96.01      101.50      1.79 o 
   6   6  12        5.31        6.01      0.90 o 
   7   6  12        6.43        6.66      1.06 o 
   8   6  12       38.38       47.25      1.71 o 
   9   6  12      173.87      202.87      3.61 o 
 -11   7  12      183.10      182.06      4.26 o 
 -10   7  12        1.78        0.29      1.42 o 
  -9   7  12        7.01        5.01      1.34 o 
  -8   7  12      129.78      121.74      4.00 o 
  -7   7  12       11.94       10.77      1.27 o 
  -6   7  12      151.26      157.73      2.97 o 
  -5   7  12        6.76        5.85      0.81 o 
  -4   7  12      194.15      178.47      2.38 o 
  -3   7  12       18.03       16.78      0.81 o 
  -2   7  12      973.00      982.03      7.81 o 
  -1   7  12       27.34       27.91      0.81 o 
   0   7  12      790.11      776.58      6.37 o 
   1   7  12      238.67      229.20      2.47 o 
   2   7  12      454.91      441.43      4.70 o 
   3   7  12        0.53       -0.60      0.60 o 
   4   7  12       65.26       52.21      1.22 o 
   5   7  12       95.13       86.84      1.59 o 
   6   7  12       32.81       36.21      1.45 o 
   7   7  12        7.59        6.71      1.09 o 
   8   7  12        7.96        4.50      1.27 o 
   9   7  12       33.46       29.18      1.73 o 
 -11   8  12      105.75      102.71      3.78 o 
 -10   8  12       11.29        8.12      1.61 o 
  -9   8  12      290.35      310.74     16.58 o 
  -8   8  12        2.56       -1.68      1.81 o 
  -7   8  12      306.25      296.01      4.57 o 
  -6   8  12       11.38        9.90      1.25 o 
  -5   8  12       27.50       28.36      1.35 o 
  -4   8  12       30.72       30.85      1.10 o 
  -3   8  12        6.35        5.26      0.70 o 
  -2   8  12      272.77      298.06      2.89 o 
  -1   8  12       44.67       42.12      1.18 o 
   0   8  12       40.89       36.90      0.93 o 
   1   8  12      234.83      234.01      2.42 o 
   2   8  12      181.37      185.23      2.19 o 
   3   8  12       10.57       16.97      0.79 o 
   4   8  12       21.10       26.08      0.94 o 
   5   8  12       80.80       81.03      1.69 o 
   6   8  12      209.68      217.09      3.10 o 
   7   8  12       41.25       47.68      1.71 o 
   8   8  12        0.58       -0.86      1.19 o 
   9   8  12       66.99       83.37      2.79 o 
 -11   9  12       39.36       38.17      2.34 o 
 -10   9  12        6.74        7.07      1.63 o 
  -9   9  12      398.34      396.99      8.71 o 
  -8   9  12       78.43       86.88      3.98 o 
  -7   9  12       40.22       39.80      2.54 o 
  -6   9  12        0.05       -0.64      0.91 o 
  -5   9  12        0.85        0.28      0.89 o 
  -4   9  12       38.33       32.26      1.25 o 
  -3   9  12        0.31       -0.47      0.71 o 
  -2   9  12       10.91        7.80      0.89 o 
  -1   9  12      196.89      196.06      2.26 o 
   0   9  12      210.89      220.12      2.44 o 
   1   9  12      438.64      437.44      4.02 o 
   2   9  12      389.87      392.47      3.72 o 
   3   9  12       60.14       58.21      1.32 o 
   4   9  12        3.13        2.83      0.74 o 
   5   9  12      214.46      225.16      2.85 o 
   6   9  12        1.27        1.85      0.91 o 
   7   9  12        0.28       -1.26      1.26 o 
   8   9  12       39.49       40.64      1.98 o 
   9   9  12       35.50       38.39      5.31 o 
 -11  10  12       25.28       17.66      2.00 o 
 -10  10  12       54.16       65.32      2.76 o 
  -9  10  12       29.52       28.72      2.11 o 
  -8  10  12       24.78       21.01      3.45 o 
  -7  10  12       30.43       25.89      2.37 o 
  -6  10  12      123.39      133.92      2.86 o 
  -5  10  12      253.29      257.57      3.30 o 
  -4  10  12      212.58      210.93      2.79 o 
  -3  10  12        5.13        6.22      0.82 o 
  -2  10  12      376.61      370.86      3.60 o 
  -1  10  12      172.34      176.97      2.09 o 
   0  10  12       26.21       23.40      0.91 o 
   1  10  12       18.75       15.63      0.82 o 
   2  10  12        1.87        2.99      0.71 o 
   3  10  12      127.84      115.39      1.88 o 
   4  10  12        4.60        2.71      0.88 o 
   5  10  12      121.46      126.19      2.09 o 
   6  10  12      200.53      201.11      3.02 o 
   7  10  12        1.20        1.46      1.15 o 
   8  10  12      111.42      107.73      2.40 o 
 -10  11  12       42.06       51.08      3.95 o 
  -9  11  12       29.88       27.12      2.38 o 
  -8  11  12        0.40        1.23      1.99 o 
  -7  11  12      271.50      280.94      5.37 o 
  -6  11  12       50.33       48.45      1.78 o 
  -5  11  12       77.35       82.96      1.87 o 
  -4  11  12       71.83       70.90      1.72 o 
  -3  11  12      272.85      278.45      3.39 o 
  -2  11  12      181.93      181.46      2.37 o 
  -1  11  12       34.89       30.09      1.06 o 
   0  11  12      199.78      195.07      2.43 o 
   1  11  12      872.71      890.68      8.07 o 
   2  11  12        2.51        2.14      0.75 o 
   3  11  12       84.33       84.43      1.77 o 
   4  11  12       25.58       22.32      0.94 o 
   5  11  12      382.30      393.73      4.44 o 
   6  11  12      149.30      130.93      1.98 o 
   7  11  12        1.51        3.99      1.00 o 
   8  11  12      252.75      244.19      3.79 o 
 -10  12  12      175.44      176.66      4.16 o 
  -9  12  12      122.37      121.09      3.20 o 
  -8  12  12       10.46       10.34      1.86 o 
  -7  12  12       29.99       32.60      1.80 o 
  -6  12  12       58.72       70.02      2.35 o 
  -5  12  12       17.88       26.00      1.36 o 
  -4  12  12        0.05        0.37      0.95 o 
  -3  12  12        0.01        0.23      0.99 o 
  -2  12  12       76.60       79.48      1.74 o 
  -1  12  12      389.55      389.60      4.11 o 
   0  12  12      151.74      156.17      2.22 o 
   1  12  12       56.34       55.02      1.57 o 
   2  12  12       92.33       93.04      1.80 o 
   3  12  12       22.12       18.67      1.02 o 
   4  12  12       97.56       97.19      1.72 o 
   5  12  12       12.92       10.48      1.06 o 
   6  12  12      275.35      281.76      3.39 o 
   7  12  12      316.03      328.62      4.19 o 
  -9  13  12        8.17        6.98      1.43 o 
  -8  13  12        8.78       10.43      2.30 o 
  -7  13  12      128.68      139.32      3.28 o 
  -6  13  12        0.29       -0.34      1.21 o 
  -5  13  12      110.30      120.09      2.83 o 
  -4  13  12      170.92      180.70      3.07 o 
  -3  13  12        5.24        4.17      1.01 o 
  -2  13  12       18.26       19.36      1.06 o 
  -1  13  12        0.59        1.30      0.85 o 
   0  13  12      587.51      626.15      6.08 o 
   1  13  12       93.90       82.76      1.74 o 
   2  13  12       21.62       15.38      1.00 o 
   3  13  12       61.74       59.18      1.69 o 
   4  13  12       37.43       51.40      2.05 o 
   5  13  12       15.76       13.16      1.05 o 
   6  13  12       28.18       24.66      1.35 o 
   7  13  12       12.23       10.34      1.15 o 
  -9  14  12        0.83        0.27      1.29 o 
  -8  14  12        0.04       -0.92      2.48 o 
  -7  14  12      248.75      268.01      5.50 o 
  -6  14  12       58.69       53.14      2.20 o 
  -5  14  12       63.69       66.17      2.48 o 
  -4  14  12       24.31       23.42      1.74 o 
  -3  14  12       28.66       29.33      1.43 o 
  -2  14  12        4.93        5.55      1.03 o 
  -1  14  12        2.36        1.26      0.97 o 
   0  14  12       34.24       31.77      1.32 o 
   1  14  12      421.57      427.57      4.88 o 
   2  14  12      207.92      205.07      2.99 o 
   3  14  12       15.68       15.64      1.17 o 
   4  14  12       59.89       60.66      1.82 o 
   5  14  12       18.37       16.78      1.24 o 
   6  14  12       22.00       19.22      1.33 o 
  -8  15  12       17.48       21.89      2.84 o 
  -7  15  12      191.36      192.87      5.61 o 
  -6  15  12      198.17      232.74      4.35 o 
  -5  15  12        7.44        6.86      1.48 o 
  -4  15  12      117.14      119.46      2.96 o 
  -3  15  12       21.39       21.57      1.57 o 
  -2  15  12       34.84       42.49      1.66 o 
  -1  15  12       26.73       28.30      1.36 o 
   0  15  12       19.17       17.59      1.22 o 
   1  15  12        8.20        9.49      1.08 o 
   2  15  12        1.25        1.74      1.03 o 
   3  15  12       17.09       16.97      1.21 o 
   4  15  12       29.55       28.74      1.60 o 
   5  15  12       41.95       47.25      1.73 o 
   6  15  12        7.57        5.41      1.30 o 
  -7  16  12        0.07       -1.41      2.24 o 
  -6  16  12      122.23      139.31      8.76 o 
  -5  16  12       56.10       49.56      2.43 o 
  -4  16  12       69.33       71.30      2.68 o 
  -3  16  12       29.42       29.08      1.79 o 
  -2  16  12        0.42       -0.62      1.29 o 
  -1  16  12      227.20      239.66      3.78 o 
   0  16  12      185.02      195.10      3.33 o 
   1  16  12        0.26       -1.15      1.15 o 
   2  16  12        0.41        0.47      1.17 o 
   3  16  12       93.60      108.43      2.59 o 
   4  16  12        7.64        7.87      1.35 o 
   5  16  12       89.30       88.98      3.22 o 
  -6  17  12      260.90      255.31      6.67 o 
  -5  17  12      107.75      132.17      6.46 o 
  -4  17  12       63.10       63.51      2.85 o 
  -3  17  12       61.80       61.11      3.45 o 
  -2  17  12        1.90        1.50      1.46 o 
  -1  17  12      216.73      241.60      3.91 o 
   0  17  12      114.47      123.64      3.74 o 
   1  17  12       14.48       13.88      1.46 o 
   2  17  12       20.51       28.48      2.12 o 
   3  17  12       10.00       13.15      1.72 o 
   4  17  12       24.18       25.30      2.14 o 
  -5  18  12      204.53      215.55      6.11 o 
  -4  18  12      590.61      612.79     11.80 o 
  -3  18  12       76.51       70.10      3.00 o 
  -2  18  12       52.73       51.99      2.89 o 
  -1  18  12       67.95       74.30      2.53 o 
   0  18  12       30.40       26.34      1.68 o 
   1  18  12       21.05       23.10      1.59 o 
   2  18  12       36.29       35.79      2.29 o 
  -3  19  12       96.13      117.47      6.01 o 
  -2  19  12        7.01        4.45      2.92 o 
  -1  19  12      165.87      173.20      8.09 o 
   0  19  12       99.13      107.09      3.60 o 
 -11   0  13       68.47       68.70      5.04 o 
  -9   0  13      831.82      883.49     21.41 o 
  -7   0  13       10.38       11.77      1.75 o 
  -5   0  13      275.35      273.93      5.66 o 
  -3   0  13      607.35      555.72     11.06 o 
  -1   0  13      492.07      465.57      8.33 o 
   1   0  13      105.11       95.71      5.66 o 
   3   0  13       56.05       50.59      1.68 o 
   5   0  13       24.32       21.05      1.67 o 
   7   0  13       68.76       75.19      3.71 o 
   9   0  13        1.95        1.10      1.61 o 
 -12   1  13        1.65        1.99      2.17 o 
 -11   1  13       16.95       10.83      1.44 o 
 -10   1  13      159.25      140.55      3.49 o 
  -9   1  13      143.91      139.91      4.69 o 
  -8   1  13        6.40        7.61      1.88 o 
  -7   1  13       12.94       14.86      1.26 o 
  -6   1  13        5.55        5.72      1.06 o 
  -5   1  13        3.65        2.09      0.90 o 
  -4   1  13       48.45       51.54      1.95 o 
  -3   1  13      156.06      134.40      4.09 o 
  -2   1  13       37.38       31.97      0.97 o 
  -1   1  13        7.87        6.39      1.15 o 
   0   1  13       27.29       29.46      1.71 o 
   1   1  13      104.92       93.15      2.04 o 
   2   1  13       31.68       34.41      1.18 o 
   3   1  13       27.99       21.43      0.99 o 
   4   1  13       27.28       29.77      1.11 o 
   5   1  13       94.03      110.27      2.36 o 
   6   1  13        4.54        2.53      0.98 o 
   7   1  13       79.44       81.34      1.98 o 
   8   1  13       34.71       32.81      1.47 o 
   9   1  13       50.07       47.34      1.77 o 
 -11   2  13       56.89       61.25      2.24 o 
 -10   2  13      285.15      287.02      5.21 o 
  -9   2  13        4.04        2.61      1.94 o 
  -8   2  13       21.19       13.80      2.00 o 
  -7   2  13      114.15      110.58      2.50 o 
  -6   2  13       98.71      120.73      2.50 o 
  -5   2  13      344.77      341.70      4.59 o 
  -4   2  13       96.04      100.46      2.13 o 
  -3   2  13       24.29       12.09      0.75 o 
  -2   2  13       33.25       26.62      1.07 o 
  -1   2  13       20.31       20.95      0.88 o 
   0   2  13      226.37      186.71      2.68 o 
   1   2  13       69.83       63.55      1.69 o 
   2   2  13      110.82      102.39      2.91 o 
   3   2  13        6.75        6.15      0.72 o 
   4   2  13      144.92      138.15      1.89 o 
   5   2  13      175.63      173.15      2.29 o 
   6   2  13      597.18      618.94      5.99 o 
   7   2  13        2.20        1.26      0.87 o 
   8   2  13       49.96       43.10      1.63 o 
   9   2  13        1.96        4.59      1.17 o 
 -11   3  13       68.08       66.60      2.37 o 
 -10   3  13      187.90      190.94      4.45 o 
  -9   3  13       30.27       29.48      2.44 o 
  -8   3  13       63.53       75.75      2.78 o 
  -7   3  13      254.52      251.49      3.98 o 
  -6   3  13       20.36       15.83      1.10 o 
  -5   3  13       52.60       50.36      1.50 o 
  -4   3  13        0.00        0.36      0.67 o 
  -3   3  13      324.81      289.70      3.41 o 
  -2   3  13       25.90       21.26      1.10 o 
  -1   3  13       80.54       83.03      1.69 o 
   0   3  13      583.96      573.45      6.35 o 
   1   3  13       50.31       44.72      1.37 o 
   2   3  13      327.95      339.93      4.33 o 
   3   3  13      372.66      320.56      3.63 o 
   4   3  13       29.76       32.78      1.25 o 
   5   3  13       55.20       57.26      1.41 o 
   6   3  13       24.83       18.59      1.05 o 
   7   3  13      170.69      173.92      2.55 o 
   8   3  13      170.38      162.14      2.80 o 
   9   3  13       32.16       40.53      1.69 o 
 -11   4  13        1.08       -1.29      1.29 o 
 -10   4  13        0.00       -1.56      1.56 o 
  -9   4  13      133.28      157.94      4.63 o 
  -8   4  13        6.41        4.76      1.46 o 
  -7   4  13      197.41      204.10      3.53 o 
  -6   4  13      347.90      353.55      4.42 o 
  -5   4  13        8.27        8.10      0.91 o 
  -4   4  13      116.43      116.11      1.98 o 
  -3   4  13      235.32      233.79      2.65 o 
  -2   4  13        3.88        3.02      0.51 o 
  -1   4  13      307.58      301.84      3.87 o 
   0   4  13        4.00        3.58      0.85 o 
   1   4  13       39.92       40.61      2.01 o 
   2   4  13      306.30      314.06      4.47 o 
   3   4  13      658.65      645.97      6.64 o 
   4   4  13      217.40      209.56      2.83 o 
   5   4  13        6.26        4.92      0.81 o 
   6   4  13       42.97       47.32      1.46 o 
   7   4  13      122.03      128.32      2.42 o 
   8   4  13        4.75        7.52      1.18 o 
   9   4  13      482.61      495.82      6.43 o 
 -11   5  13       74.82       67.07      2.70 o 
 -10   5  13       43.53       35.79      1.79 o 
  -9   5  13       18.68       14.23      2.12 o 
  -8   5  13       15.38       11.26      1.56 o 
  -7   5  13       28.71       25.13      1.48 o 
  -6   5  13      222.37      224.94      3.27 o 
  -5   5  13       70.12       68.76      2.33 o 
  -4   5  13      186.58      156.82      2.38 o 
  -3   5  13       20.89       23.53      0.85 o 
  -2   5  13      101.19       95.71      1.51 o 
  -1   5  13        0.26       -0.43      0.94 o 
   0   5  13       54.34       55.73      2.02 o 
   1   5  13      361.18      380.98      4.70 o 
   2   5  13      270.45      254.20      3.65 o 
   3   5  13       10.52        7.54      0.72 o 
   4   5  13       24.19       21.02      1.25 o 
   5   5  13        1.76       -0.52      0.75 o 
   6   5  13       62.77       66.81      1.69 o 
   7   5  13        0.36       -1.00      1.00 o 
   8   5  13      141.07      136.14      2.65 o 
 -11   6  13      153.08      149.39      5.73 o 
 -10   6  13      455.75      481.70      9.69 o 
  -9   6  13       81.47       89.30      3.68 o 
  -8   6  13       49.75       53.46      3.36 o 
  -7   6  13        7.46        8.78      1.23 o 
  -6   6  13      200.15      204.63      3.41 o 
  -5   6  13      377.13      374.46      4.58 o 
  -4   6  13      101.17      115.77      2.40 o 
  -3   6  13       31.73       27.04      0.96 o 
  -2   6  13        0.53        0.54      0.55 o 
  -1   6  13       34.66       42.73      1.65 o 
   0   6  13        7.16        6.65      0.97 o 
   1   6  13       28.52       27.98      1.32 o 
   2   6  13        0.50        0.75      0.92 o 
   3   6  13       29.79       23.88      0.93 o 
   4   6  13      186.84      185.55      3.02 o 
   5   6  13      155.75      158.68      2.84 o 
   6   6  13       98.96       98.40      2.06 o 
   7   6  13       87.44       84.44      2.09 o 
   8   6  13      183.39      204.43      3.24 o 
 -11   7  13        0.02       -1.44      1.44 o 
 -10   7  13       87.14       83.21      5.84 o 
  -9   7  13        4.78        9.28      2.12 o 
  -8   7  13       34.06       33.18      2.74 o 
  -7   7  13       80.72       84.56      2.78 o 
  -6   7  13       23.15       23.14      1.42 o 
  -5   7  13        1.56        1.17      0.88 o 
  -4   7  13       19.96       21.14      1.12 o 
  -3   7  13      156.07      152.21      2.09 o 
  -2   7  13       27.60       24.68      0.88 o 
  -1   7  13      107.64      102.16      2.52 o 
   0   7  13      848.20      863.71      9.39 o 
   1   7  13      407.51      385.64      4.29 o 
   2   7  13      100.29       97.69      2.44 o 
   3   7  13       94.86       80.03      1.51 o 
   4   7  13        7.89        6.29      0.81 o 
   5   7  13        0.97        2.65      0.83 o 
   6   7  13        0.04       -0.45      0.95 o 
   7   7  13      402.71      439.42      5.16 o 
   8   7  13       67.63       59.72      2.54 o 
 -10   8  13        1.99        1.79      2.39 o 
  -9   8  13       38.79       35.54      2.74 o 
  -8   8  13       87.00       89.38      3.68 o 
  -7   8  13       41.87       48.92      2.10 o 
  -6   8  13        0.38        0.72      1.06 o 
  -5   8  13       93.92      117.28      2.61 o 
  -4   8  13       16.05       13.62      0.91 o 
  -3   8  13       71.66       65.99      1.46 o 
  -2   8  13        0.01        1.28      0.65 o 
  -1   8  13       16.79       13.26      0.82 o 
   0   8  13      101.95       93.49      2.20 o 
   1   8  13        9.64       12.27      0.76 o 
   2   8  13      134.64      125.43      1.87 o 
   3   8  13        0.01        0.65      0.72 o 
   4   8  13       27.12       25.89      1.07 o 
   5   8  13      244.67      267.99      3.19 o 
   6   8  13       11.05       10.74      1.12 o 
   7   8  13        0.91        0.29      1.40 o 
   8   8  13       45.80       51.15      2.94 o 
 -10   9  13       36.83       32.14      2.87 o 
  -9   9  13      116.90      120.12      4.37 o 
  -8   9  13        4.35        8.42      2.12 o 
  -7   9  13       12.00        8.71      3.80 o 
  -6   9  13       43.99       47.63      2.43 o 
  -5   9  13      113.79      112.28      2.23 o 
  -4   9  13       67.05       65.93      1.72 o 
  -3   9  13       28.03       26.11      1.32 o 
  -2   9  13      274.84      285.28      3.12 o 
  -1   9  13      122.21      123.60      1.91 o 
   0   9  13        0.22        0.09      0.68 o 
   1   9  13        1.94        3.08      0.77 o 
   2   9  13       72.26       68.55      1.68 o 
   3   9  13       62.17       71.13      1.57 o 
   4   9  13      201.84      207.27      2.93 o 
   5   9  13        4.25        4.48      0.95 o 
   6   9  13      133.76      155.60      3.25 o 
   7   9  13      107.17      112.99      4.62 o 
 -10  10  13      169.78      178.90      5.61 o 
  -9  10  13       37.17       35.30      2.87 o 
  -8  10  13       32.74       32.73      2.67 o 
  -7  10  13      123.48      116.83      4.05 o 
  -6  10  13       74.02       66.91      2.91 o 
  -5  10  13       31.52       34.08      1.39 o 
  -4  10  13        0.12       -0.44      0.87 o 
  -3  10  13      210.68      238.18      3.30 o 
  -2  10  13      623.85      646.77      6.57 o 
  -1  10  13       11.19        8.40      0.81 o 
   0  10  13       28.28       23.65      1.10 o 
   1  10  13       60.22       60.39      1.55 o 
   2  10  13        4.22        5.11      0.85 o 
   3  10  13        0.04        0.76      0.92 o 
   4  10  13       31.17       31.25      1.11 o 
   5  10  13       15.65       22.44      1.21 o 
   6  10  13      152.49      172.25      3.06 o 
   7  10  13        0.00        0.45      1.37 o 
  -9  11  13      158.35      173.79      7.34 o 
  -8  11  13        6.64        7.49      3.36 o 
  -7  11  13      416.80      435.42      8.75 o 
  -6  11  13      453.89      477.84      9.26 o 
  -5  11  13      121.48      128.32      2.73 o 
  -4  11  13      117.76      109.53      2.23 o 
  -3  11  13       12.01       14.84      1.43 o 
  -2  11  13      155.89      170.53      2.53 o 
  -1  11  13       10.93       11.84      0.95 o 
   0  11  13      107.97      122.05      2.05 o 
   1  11  13      246.02      233.56      3.47 o 
   2  11  13        0.52        0.97      0.90 o 
   3  11  13       23.58       23.02      1.11 o 
   4  11  13      132.72      142.10      2.42 o 
   5  11  13      642.45      688.70      7.19 o 
   6  11  13      138.20      137.00      2.78 o 
   7  11  13      487.98      504.24      7.13 o 
  -9  12  13      255.99      261.92     10.26 o 
  -8  12  13      295.35      325.12      7.42 o 
  -7  12  13        6.81        7.86      2.21 o 
  -6  12  13       23.37       20.23      1.86 o 
  -5  12  13       25.34       28.07      1.37 o 
  -4  12  13        2.47        2.92      1.01 o 
  -3  12  13      618.02      641.84      6.66 o 
  -2  12  13      143.05      147.51      2.33 o 
  -1  12  13       49.22       45.49      1.48 o 
   0  12  13      227.43      236.88      3.13 o 
   1  12  13        2.42        4.03      1.50 o 
   2  12  13       32.90       22.45      1.72 o 
   3  12  13       13.48       14.20      1.14 o 
   4  12  13       35.77       28.66      1.43 o 
   5  12  13       60.34       68.64      1.93 o 
   6  12  13       30.35       21.27      1.70 o 
  -8  13  13       16.96       13.35      2.49 o 
  -7  13  13       11.07       10.39      1.57 o 
  -6  13  13       97.31      105.18      2.83 o 
  -5  13  13       12.27        7.24      1.64 o 
  -4  13  13      148.44      161.26      5.81 o 
  -3  13  13        0.44       -0.96      0.96 o 
  -2  13  13      192.86      190.99      2.79 o 
  -1  13  13       33.87       30.46      1.31 o 
   0  13  13      127.69      121.60      2.01 o 
   1  13  13       21.89       15.66      0.96 o 
   2  13  13       39.57       35.22      1.32 o 
   3  13  13      118.77      120.69      2.47 o 
   4  13  13      136.32      139.25      2.72 o 
   5  13  13      117.20      120.43      2.65 o 
   6  13  13        1.80       -0.46      1.40 o 
  -7  14  13      103.44      108.24      4.63 o 
  -6  14  13        0.70       -0.53      1.36 o 
  -5  14  13        0.00       -0.24      2.02 o 
  -4  14  13       48.82       53.45      2.16 o 
  -3  14  13        0.11        0.28      1.33 o 
  -2  14  13      133.84      132.75      2.50 o 
  -1  14  13      280.01      286.12      4.77 o 
   0  14  13        0.13       -0.81      0.90 o 
   1  14  13       18.14       16.89      1.09 o 
   2  14  13       10.21        8.22      1.02 o 
   3  14  13      114.19      111.08      1.95 o 
   4  14  13        1.71        1.74      0.85 o 
   5  14  13        5.33        6.63      0.99 o 
  -7  15  13       36.48       44.90      2.61 o 
  -6  15  13      435.73      497.00      7.13 o 
  -5  15  13       34.66       36.90      1.94 o 
  -4  15  13       22.22       18.48      1.60 o 
  -3  15  13       38.24       40.81      2.23 o 
  -2  15  13        8.84        5.20      1.14 o 
  -1  15  13      104.97      107.90      2.23 o 
   0  15  13        0.21       -0.50      0.98 o 
   1  15  13      194.26      184.54      3.97 o 
   2  15  13       51.24       59.81      2.24 o 
   3  15  13        1.15        1.20      1.17 o 
   4  15  13      103.96      104.38      2.21 o 
  -6  16  13       43.84       46.94      3.85 o 
  -5  16  13        0.16       -0.93      1.47 o 
  -4  16  13        0.05       -0.64      1.63 o 
  -3  16  13       19.66       18.11      1.58 o 
  -2  16  13        6.25        5.88      1.58 o 
  -1  16  13      194.78      188.38      3.77 o 
   0  16  13      188.88      207.97      3.49 o 
   1  16  13       33.15       38.24      2.16 o 
   2  16  13       74.18       76.36      2.27 o 
   3  16  13      235.84      263.45      4.48 o 
  -4  17  13      103.77      109.25      3.10 o 
  -3  17  13       12.11       10.56      1.60 o 
  -2  17  13       44.34       42.92      2.02 o 
  -1  17  13        2.60        1.47      1.31 o 
   0  17  13        0.20        1.82      1.30 o 
   1  17  13        3.29        7.22      1.33 o 
 -10   0  14      381.55      401.94     11.85 o 
  -8   0  14       74.57       56.79      4.60 o 
  -6   0  14       88.87       90.73      3.06 o 
  -4   0  14        3.95        2.81      1.18 o 
  -2   0  14       29.70       24.06      1.95 o 
   0   0  14      467.85      479.25     14.15 o 
   2   0  14        9.67        4.44      1.15 o 
   4   0  14       16.47       18.72      3.45 o 
   6   0  14      100.49       90.88      3.22 o 
   8   0  14      358.98      390.62      6.81 o 
 -11   1  14      151.74      164.18      5.25 o 
 -10   1  14      115.81      143.03      4.81 o 
  -9   1  14      286.88      279.54      8.93 o 
  -8   1  14     1096.82     1148.16     20.52 o 
  -7   1  14       59.80       67.04      2.10 o 
  -6   1  14        0.64        0.53      1.01 o 
  -5   1  14        2.99        3.62      0.95 o 
  -4   1  14        6.51        3.95      0.84 o 
  -3   1  14       63.04       57.84      1.43 o 
  -2   1  14      154.59      143.49      3.50 o 
  -1   1  14       97.73       80.69      1.86 o 
   0   1  14       23.73       21.41      2.63 o 
   1   1  14        0.01        0.07      0.74 o 
   2   1  14        0.03        0.12      0.89 o 
   3   1  14       41.32       40.99      1.32 o 
   4   1  14      286.41      289.01      3.89 o 
   5   1  14        8.04       13.30      1.47 o 
   6   1  14       32.80       31.73      1.58 o 
   7   1  14       20.73       16.96      1.33 o 
   8   1  14        5.82        8.44      1.34 o 
 -11   2  14        0.69        3.73      2.31 o 
 -10   2  14       64.67       77.06      3.87 o 
  -9   2  14      484.91      531.36     12.15 o 
  -8   2  14       90.32       87.93      3.63 o 
  -7   2  14      190.36      209.25      4.05 o 
  -6   2  14       90.10       88.31      2.19 o 
  -5   2  14      130.17      117.81      2.34 o 
  -4   2  14       45.48       47.21      1.37 o 
  -3   2  14        0.16        0.16      0.62 o 
  -2   2  14      101.01      103.13      1.73 o 
  -1   2  14      273.49      299.16      3.70 o 
   0   2  14        1.89        0.84      0.84 o 
   1   2  14      296.16      302.69      6.20 o 
   2   2  14        4.45        5.38      0.96 o 
   3   2  14      143.14      157.63      2.22 o 
   4   2  14       16.14       13.04      0.93 o 
   5   2  14       10.17        6.81      0.93 o 
   6   2  14      680.50      702.65      7.36 o 
   7   2  14        1.68        0.15      0.93 o 
   8   2  14      265.99      302.78      4.06 o 
 -10   3  14      392.81      440.43      9.00 o 
  -9   3  14        1.08        0.30      1.94 o 
  -8   3  14        4.35        4.63      1.50 o 
  -7   3  14        3.93        1.08      1.12 o 
  -6   3  14      298.08      299.70      3.92 o 
  -5   3  14       72.53       63.93      1.66 o 
  -4   3  14      109.12      120.71      2.02 o 
  -3   3  14       97.56      106.91      3.63 o 
  -2   3  14        0.56        0.41      0.66 o 
  -1   3  14       97.70       98.12      2.89 o 
   0   3  14        0.24        0.79      0.78 o 
   1   3  14       49.43       44.44      1.41 o 
   2   3  14       16.04       16.94      1.02 o 
   3   3  14      631.32      609.20      6.21 o 
   4   3  14        0.28       -0.41      0.80 o 
   5   3  14      218.87      218.79      3.02 o 
   6   3  14      395.67      389.56      4.65 o 
   7   3  14       32.75       31.01      1.64 o 
   8   3  14        9.35       10.74      1.33 o 
 -10   4  14       27.51       24.79      2.69 o 
  -9   4  14      200.97      232.63      8.85 o 
  -8   4  14      121.23      132.40      3.47 o 
  -7   4  14       96.88      104.73      2.58 o 
  -6   4  14       71.02       80.57      1.94 o 
  -5   4  14       56.39       51.88      1.59 o 
  -4   4  14      142.79      146.68      2.38 o 
  -3   4  14      461.92      440.42      5.62 o 
  -2   4  14      125.19      105.95      1.85 o 
  -1   4  14       17.57       18.94      1.07 o 
   0   4  14     1464.30     1447.05     14.84 o 
   1   4  14       57.35       46.96      1.56 o 
   2   4  14      261.52      257.07      4.05 o 
   3   4  14      446.81      460.69      4.96 o 
   4   4  14      146.65      152.52      2.59 o 
   5   4  14       86.30       82.89      1.90 o 
   6   4  14       50.51       52.89      1.73 o 
   7   4  14      256.43      293.66      4.37 o 
   8   4  14        3.90        1.24      2.63 o 
 -10   5  14       11.95       11.81      2.37 o 
  -9   5  14      394.55      448.00      8.94 o 
  -8   5  14       40.91       43.40      2.24 o 
  -7   5  14      141.57      146.67      3.02 o 
  -6   5  14      106.73      105.42      2.48 o 
  -5   5  14      253.62      256.12      3.47 o 
  -4   5  14       58.29       56.36      1.53 o 
  -3   5  14        9.74        7.07      0.76 o 
  -2   5  14        2.26        2.05      0.91 o 
  -1   5  14        0.62       -0.89      0.89 o 
   0   5  14      110.40      118.78      2.27 o 
   1   5  14       14.77       20.87      1.15 o 
   2   5  14        0.61        0.46      1.11 o 
   3   5  14       21.19       14.82      1.24 o 
   4   5  14       14.75       14.07      1.01 o 
   5   5  14      237.11      250.92      3.38 o 
   6   5  14        0.17       -1.38      1.38 o 
   7   5  14      117.01      116.03      2.70 o 
 -10   6  14        0.58        3.51      2.12 o 
  -9   6  14        0.59       -0.54      1.99 o 
  -8   6  14      319.19      311.56      6.81 o 
  -7   6  14        0.02        0.02      1.11 o 
  -6   6  14      174.29      182.68      3.24 o 
  -5   6  14        2.50        2.19      1.00 o 
  -4   6  14        2.34        2.03      0.83 o 
  -3   6  14      139.30      138.63      2.19 o 
  -2   6  14       17.34       13.44      0.77 o 
  -1   6  14      191.18      200.66      4.06 o 
   0   6  14        0.35        0.48      0.90 o 
   1   6  14      131.77      130.00      2.44 o 
   2   6  14        6.85        8.68      1.06 o 
   3   6  14       76.87       84.69      1.56 o 
   4   6  14        0.00        0.79      0.85 o 
   5   6  14       74.07       69.37      1.97 o 
   6   6  14        0.09        0.67      1.12 o 
   7   6  14       11.28       13.31      1.41 o 
 -10   7  14       73.69       80.21      4.87 o 
  -9   7  14        1.80        0.21      2.04 o 
  -8   7  14        0.70       -0.78      2.92 o 
  -7   7  14        1.10        2.07      1.18 o 
  -6   7  14       92.48       92.20      2.39 o 
  -5   7  14       51.88       45.40      1.79 o 
  -4   7  14      129.63      128.37      2.02 o 
  -3   7  14      426.16      430.41      5.02 o 
  -2   7  14        9.58        7.09      0.76 o 
  -1   7  14      178.58      161.01      2.60 o 
   0   7  14       10.80        9.57      1.20 o 
   1   7  14       21.08       20.46      1.28 o 
   2   7  14      132.13      131.57      1.95 o 
   3   7  14      304.92      304.63      3.39 o 
   4   7  14       68.42       69.86      1.58 o 
   5   7  14        0.55        0.11      1.08 o 
   6   7  14       53.93       53.53      1.94 o 
   7   7  14       68.61       59.95      2.35 o 
  -9   8  14      324.63      319.53      7.25 o 
  -8   8  14      124.46      125.16      4.18 o 
  -7   8  14        4.04        7.84      1.86 o 
  -6   8  14       77.92       91.79      2.43 o 
  -5   8  14        7.80        3.60      1.11 o 
  -4   8  14        0.01       -0.82      0.82 o 
  -3   8  14       32.13       30.32      1.66 o 
  -2   8  14       42.81       42.83      1.31 o 
  -1   8  14       11.98       11.96      1.21 o 
   0   8  14      221.73      238.62      4.05 o 
   1   8  14        1.98        1.11      0.73 o 
   2   8  14       19.55       17.22      0.90 o 
   3   8  14      136.80      145.97      2.20 o 
   4   8  14       63.89       62.01      1.68 o 
   5   8  14      101.71      101.25      2.88 o 
   6   8  14       48.02       55.61      2.27 o 
   7   8  14        1.11        0.43      1.51 o 
  -9   9  14        7.06        9.15      2.37 o 
  -8   9  14        7.83        7.26      2.17 o 
  -7   9  14        1.37       -1.79      3.63 o 
  -6   9  14        1.26        0.42      1.12 o 
  -5   9  14       28.17       26.01      1.30 o 
  -4   9  14      151.62      160.36      3.26 o 
  -3   9  14      224.34      228.97      3.13 o 
  -2   9  14       24.67       27.31      1.16 o 
  -1   9  14       42.06       53.05      1.45 o 
   0   9  14       29.51       23.03      1.03 o 
   1   9  14       10.65        9.23      0.82 o 
   2   9  14      121.08      119.41      1.93 o 
   3   9  14        0.03       -0.85      0.85 o 
   4   9  14      109.69      114.21      2.36 o 
   5   9  14       93.98      103.24      2.36 o 
   6   9  14       78.87       83.68      2.65 o 
  -9  10  14       60.06       66.08      4.60 o 
  -8  10  14        0.02       -1.69      1.99 o 
  -7  10  14        1.88       -1.86      1.86 o 
  -6  10  14       49.77       57.05      3.27 o 
  -5  10  14        3.31        8.31      1.18 o 
  -4  10  14      178.05      184.68      2.88 o 
  -3  10  14      583.28      579.76      6.49 o 
  -2  10  14      226.51      236.32      3.43 o 
  -1  10  14      565.37      579.25      6.65 o 
   0  10  14       78.91       77.98      1.84 o 
   1  10  14        0.01       -0.86      0.86 o 
   2  10  14      145.49      149.52      2.60 o 
   3  10  14        0.03       -0.06      0.94 o 
   4  10  14       55.91       67.04      2.90 o 
   5  10  14      188.25      187.84      3.26 o 
   6  10  14        5.79        5.94      1.71 o 
  -8  11  14       90.62       94.04      6.46 o 
  -7  11  14      235.64      259.42      6.29 o 
  -6  11  14      103.53      130.51      3.42 o 
  -5  11  14      111.15      120.05      3.57 o 
  -4  11  14       62.68       73.71      2.35 o 
  -3  11  14      186.09      189.94      3.86 o 
  -2  11  14      270.71      279.79      5.14 o 
  -1  11  14      138.10      155.21      2.71 o 
   0  11  14       40.63       36.18      1.49 o 
   1  11  14        2.31       -0.42      0.94 o 
   2  11  14      172.44      162.88      3.65 o 
   3  11  14        4.04        7.26      1.11 o 
   4  11  14       30.40       27.96      1.50 o 
   5  11  14      204.33      229.87      4.12 o 
  -7  12  14        2.56        3.78      2.39 o 
  -6  12  14       33.87       33.59      2.07 o 
  -5  12  14        1.56        2.05      1.16 o 
  -4  12  14      271.43      279.07      4.31 o 
  -3  12  14        7.51        5.61      1.06 o 
  -2  12  14      120.53      117.83      2.99 o 
  -1  12  14        8.48        9.08      1.11 o 
   0  12  14        0.00       -0.79      0.97 o 
   1  12  14        0.06       -0.98      0.98 o 
   2  12  14        1.91        2.92      1.06 o 
   3  12  14       11.68       11.05      1.24 o 
   4  12  14      187.39      198.68      4.16 o 
   5  12  14        1.07       -1.07      1.33 o 
  -7  13  14       10.37        6.89      2.25 o 
  -6  13  14      114.89      113.07      3.34 o 
  -5  13  14      219.19      237.22      4.74 o 
  -4  13  14       33.36       41.42      1.79 o 
  -3  13  14       21.31       21.50      1.82 o 
  -2  13  14        5.90        7.87      1.17 o 
  -1  13  14       29.09       29.65      1.59 o 
   0  13  14       16.30       15.96      1.40 o 
   1  13  14      173.59      149.86      3.08 o 
   2  13  14      274.85      252.17      4.78 o 
   3  13  14       10.08       15.04      2.02 o 
   4  13  14      229.06      254.67      4.41 o 
  -6  14  14       68.38       82.80      3.05 o 
  -5  14  14       47.83       58.33      2.58 o 
  -4  14  14      282.10      255.46      5.13 o 
  -3  14  14       10.76        4.57      1.06 o 
  -2  14  14        0.82        0.83      1.16 o 
  -1  14  14       91.40      106.63      2.71 o 
   0  14  14       18.07       14.14      1.46 o 
   1  14  14       30.70       34.03      1.74 o 
   2  14  14        0.49        3.69      1.34 o 
   3  14  14        1.34        2.20      1.30 o 
  -5  15  14        0.23        0.52      1.40 o 
  -4  15  14        2.89        2.42      1.31 o 
  -3  15  14      178.68      171.05      3.28 o 
  -2  15  14       53.20       43.37      1.64 o 
  -1  15  14       26.83       23.81      1.38 o 
   0  15  14       31.75       28.62      3.14 o 
   1  15  14        0.30       -0.04      1.44 o 
   2  15  14       16.06       15.17      2.71 o 
  -3  16  14       22.15       24.41      3.01 o 
  -2  16  14        2.50       -1.25      1.25 o 
  -1  16  14      145.09      139.57      2.78 o 
   0  16  14      150.26      143.84      6.00 o 
  -9   0  15       25.35       20.88      3.54 o 
  -7   0  15       25.17       22.45      2.06 o 
  -5   0  15      107.03      108.36      3.19 o 
  -3   0  15       91.25       81.38      3.54 o 
  -1   0  15       81.62       88.71      2.01 o 
   1   0  15       17.09       14.18      0.96 o 
   3   0  15      188.91      206.59      3.79 o 
   5   0  15       32.93       28.13      2.28 o 
   7   0  15       10.72       19.11      4.60 o 
 -10   1  15      141.75      145.70      4.94 o 
  -9   1  15        6.29        4.76      2.06 o 
  -8   1  15        7.50        6.50      1.88 o 
  -7   1  15       18.67       17.13      1.63 o 
  -6   1  15        2.33        1.71      1.12 o 
  -5   1  15      242.58      263.45      4.21 o 
  -4   1  15      233.80      246.97      3.47 o 
  -3   1  15       29.62       32.60      1.32 o 
  -2   1  15      193.52      188.50      3.09 o 
  -1   1  15       49.32       47.12      2.21 o 
   0   1  15      263.93      271.88      4.77 o 
   1   1  15      153.06      142.27      4.10 o 
   2   1  15        4.97        3.20      0.74 o 
   3   1  15        0.70        1.44      0.84 o 
   4   1  15       68.05       68.08      1.79 o 
   5   1  15       31.71       29.91      1.39 o 
   6   1  15       58.30       64.33      2.73 o 
  -9   2  15        0.00       -0.18      2.00 o 
  -8   2  15       46.83       51.01      3.49 o 
  -7   2  15        4.15        2.27      1.13 o 
  -6   2  15      674.63      740.02      8.06 o 
  -5   2  15       19.04       20.00      1.35 o 
  -4   2  15        3.05        4.69      0.93 o 
  -3   2  15       50.98       48.88      1.47 o 
  -2   2  15       52.36       48.85      1.53 o 
  -1   2  15       87.62       87.95      2.14 o 
   0   2  15      128.14      135.67      2.63 o 
   1   2  15        5.77        4.58      0.96 o 
   2   2  15       17.12       15.04      1.18 o 
   3   2  15        9.87       10.06      1.24 o 
   4   2  15       78.07       95.77      2.10 o 
   5   2  15        0.58       -0.36      0.99 o 
   6   2  15       58.84       56.23      1.95 o 
  -9   3  15      101.03      109.01      4.05 o 
  -8   3  15        0.00        0.05      1.46 o 
  -7   3  15       64.26       65.12      2.18 o 
  -6   3  15       59.54       62.14      1.84 o 
  -5   3  15       66.19       80.19      1.82 o 
  -4   3  15        5.85        5.07      0.92 o 
  -3   3  15      209.28      220.69      3.22 o 
  -2   3  15       56.86       50.29      1.33 o 
  -1   3  15        2.87        2.32      0.99 o 
   0   3  15       34.62       30.80      2.58 o 
   1   3  15      543.63      572.23      7.50 o 
   2   3  15      303.80      296.89      4.57 o 
   3   3  15       17.13       14.76      1.01 o 
   4   3  15      139.16      140.21      2.57 o 
   5   3  15      124.64      124.04      2.51 o 
   6   3  15        4.11        6.98      1.37 o 
  -9   4  15        0.00       -0.93      2.06 o 
  -8   4  15        0.93        0.57      1.45 o 
  -7   4  15       15.58       12.39      1.33 o 
  -6   4  15       74.35       69.66      2.12 o 
  -5   4  15       25.69       31.75      1.41 o 
  -4   4  15        0.00        0.36      0.90 o 
  -3   4  15        0.00       -0.40      0.80 o 
  -2   4  15       55.99       49.67      1.54 o 
  -1   4  15        5.76        4.06      0.98 o 
   0   4  15        1.22        3.27      0.90 o 
   1   4  15       18.90       17.00      1.29 o 
   2   4  15      140.10      133.52      2.92 o 
   3   4  15        0.40        1.53      0.83 o 
   4   4  15       83.37       92.25      2.11 o 
   5   4  15        0.06       -0.43      0.94 o 
   6   4  15        3.39        1.72      1.00 o 
  -9   5  15      100.30       93.63      4.95 o 
  -8   5  15      660.57      695.74     10.27 o 
  -7   5  15        5.58        3.91      1.23 o 
  -6   5  15      340.68      368.54      5.14 o 
  -5   5  15       16.46       15.82      1.07 o 
  -4   5  15       48.44       55.29      1.82 o 
  -3   5  15       46.16       50.10      1.60 o 
  -2   5  15        1.26        0.12      0.60 o 
  -1   5  15      195.46      179.30      3.17 o 
   0   5  15       19.51       15.90      1.15 o 
   1   5  15      113.42      105.53      2.79 o 
   2   5  15        1.84        2.44      1.03 o 
   3   5  15       76.07       72.80      1.65 o 
   4   5  15      480.59      500.91      6.08 o 
   5   5  15       75.22       65.26      1.83 o 
   6   5  15       47.43       53.98      2.03 o 
  -9   6  15      196.38      214.82      5.68 o 
  -8   6  15        0.44       -1.81      1.81 o 
  -7   6  15       97.55      100.37      3.78 o 
  -6   6  15       29.47       25.76      1.51 o 
  -5   6  15       91.52       91.90      2.22 o 
  -4   6  15       38.00       33.02      1.54 o 
  -3   6  15      184.12      202.89      2.97 o 
  -2   6  15       53.01       55.35      1.47 o 
  -1   6  15        5.36        5.05      1.08 o 
   0   6  15       19.98       17.09      1.21 o 
   1   6  15        0.64       -0.29      0.99 o 
   2   6  15        7.00        5.34      1.08 o 
   3   6  15       23.37       27.01      1.70 o 
   4   6  15       58.42       62.98      2.85 o 
   5   6  15      139.13      147.50      2.85 o 
   6   6  15       34.97       40.19      1.81 o 
  -8   7  15        0.02       -1.36      1.91 o 
  -7   7  15       76.41       80.73      2.83 o 
  -6   7  15       40.13       41.82      1.78 o 
  -5   7  15       26.55       27.56      1.44 o 
  -4   7  15      120.67      123.07      2.61 o 
  -3   7  15       59.71       65.12      1.62 o 
  -2   7  15        6.23        7.08      0.77 o 
  -1   7  15       93.10       93.47      1.90 o 
   0   7  15        5.55        8.31      1.48 o 
   1   7  15       24.87       26.34      1.40 o 
   2   7  15       26.21       21.03      0.94 o 
   3   7  15       30.96       39.50      1.43 o 
   4   7  15       16.35       18.23      1.20 o 
   5   7  15      250.05      262.90      3.99 o 
  -8   8  15       10.58       13.64      3.98 o 
  -7   8  15      119.67      121.31      4.03 o 
  -6   8  15      116.98      117.20      2.72 o 
  -5   8  15        3.36        1.45      1.08 o 
  -4   8  15      112.34      123.37      2.54 o 
  -3   8  15        0.76        0.94      0.84 o 
  -2   8  15       31.33       25.60      1.05 o 
  -1   8  15      277.76      280.28      3.49 o 
   0   8  15      138.32      145.02      2.15 o 
   1   8  15       23.21       21.74      0.92 o 
   2   8  15        0.03       -0.34      0.69 o 
   3   8  15       22.69       28.74      1.12 o 
   4   8  15       99.75      126.73      2.29 o 
   5   8  15       44.54       50.85      2.35 o 
  -8   9  15       12.10       15.96      2.29 o 
  -7   9  15       61.18       70.00      4.51 o 
  -6   9  15        9.39        8.53      1.33 o 
  -5   9  15       10.91       14.64      1.38 o 
  -4   9  15      116.34      125.26      2.66 o 
  -3   9  15        5.73        6.34      1.03 o 
  -2   9  15        0.08        0.82      1.03 o 
  -1   9  15        9.00       11.49      0.97 o 
   0   9  15       94.90      102.00      1.89 o 
   1   9  15        8.91        7.91      0.87 o 
   2   9  15       86.61       95.73      2.01 o 
   3   9  15       79.75       82.29      2.02 o 
   4   9  15      310.08      338.24      4.54 o 
   5   9  15        0.79        0.76      1.69 o 
  -7  10  15       62.47       75.18      3.60 o 
  -6  10  15        9.98        8.27      1.57 o 
  -5  10  15       46.33       48.23      2.01 o 
  -4  10  15        0.96        0.57      1.05 o 
  -3  10  15       44.03       59.17      1.95 o 
  -2  10  15       29.41       28.27      1.31 o 
  -1  10  15       14.96       15.94      1.10 o 
   0  10  15       28.86       34.26      1.42 o 
   1  10  15        0.02       -0.12      0.87 o 
   2  10  15       76.16       81.01      2.74 o 
   3  10  15      152.20      166.54      3.26 o 
   4  10  15      220.60      233.39      3.61 o 
  -6  11  15      328.79      367.47      8.23 o 
  -5  11  15      173.97      194.78      5.21 o 
  -4  11  15       35.24       26.97      1.71 o 
  -3  11  15        0.64        1.09      1.11 o 
  -2  11  15       49.08       50.09      1.86 o 
  -1  11  15        0.45        0.54      0.95 o 
   0  11  15      143.56      156.23      2.75 o 
   1  11  15       15.21       17.19      1.24 o 
   2  11  15       67.40       68.01      1.92 o 
   3  11  15        0.23        0.77      1.07 o 
  -6  12  15      217.52      246.51      5.89 o 
  -5  12  15        0.48        1.09      1.22 o 
  -4  12  15       18.09       17.96      2.27 o 
  -3  12  15      177.14      174.22      3.75 o 
  -2  12  15       87.14       91.84      3.70 o 
  -1  12  15        5.47        3.45      1.08 o 
   0  12  15       19.32       18.54      1.68 o 
   1  12  15      272.13      277.74      3.99 o 
   2  12  15        6.60        4.63      1.93 o 
   3  12  15       17.36       21.92      2.54 o 
  -4  13  15        0.45       -1.36      1.36 o 
  -3  13  15       86.42       86.22      7.28 o 
  -2  13  15        3.80        2.57      1.34 o 
  -1  13  15       86.91       87.45      2.50 o 
   0  13  15       27.95       31.41      1.67 o 
   1  13  15      120.13      138.01      3.02 o 
  -2  14  15       76.78       90.94      3.17 o 
  -1  14  15        0.39        0.37      1.26 o 
   0  14  15      262.60      266.25      8.31 o 
  -8   0  16       78.63       71.65      4.78 o 
  -6   0  16        1.03       -1.43      1.43 o 
  -4   0  16      128.29      130.56      4.95 o 
  -2   0  16        9.64        7.35      1.13 o 
   0   0  16      888.36      906.94     12.70 o 
   2   0  16      237.81      214.58      4.51 o 
   4   0  16       48.75       52.94      2.11 o 
  -8   1  16       18.10       14.30      1.70 o 
  -7   1  16       12.40        8.92      1.69 o 
  -6   1  16       68.56       81.74      1.97 o 
  -5   1  16       19.39       25.25      1.33 o 
  -4   1  16      334.39      350.91      5.48 o 
  -3   1  16       26.72       21.00      1.23 o 
  -2   1  16       64.13       70.91      1.83 o 
  -1   1  16      144.33      155.33      2.42 o 
   0   1  16        0.79        1.23      1.33 o 
   1   1  16       20.12       18.35      1.18 o 
   2   1  16      151.00      153.03      2.16 o 
   3   1  16       24.54       20.64      0.95 o 
   4   1  16       13.26       12.45      1.16 o 
   5   1  16        3.11        4.17      1.21 o 
  -8   2  16       47.78       55.89      3.42 o 
  -7   2  16       43.65       41.40      1.77 o 
  -6   2  16       65.79       69.88      1.89 o 
  -5   2  16       21.91       24.44      1.97 o 
  -4   2  16       14.11       18.88      1.43 o 
  -3   2  16        2.97        3.69      0.98 o 
  -2   2  16       65.47       65.23      1.82 o 
  -1   2  16      519.76      544.38      8.15 o 
   0   2  16       51.41       35.65      1.63 o 
   1   2  16      262.92      264.84      4.20 o 
   2   2  16       13.84       14.79      1.79 o 
   3   2  16        8.54       10.81      0.99 o 
   4   2  16        0.48        0.58      1.00 o 
   5   2  16      353.30      381.57      5.08 o 
  -8   3  16        3.72        2.92      1.56 o 
  -7   3  16        6.04        1.38      1.19 o 
  -6   3  16      155.55      170.49      3.55 o 
  -5   3  16       33.89       34.83      2.60 o 
  -4   3  16        8.74       10.17      1.10 o 
  -3   3  16       46.02       38.33      2.66 o 
  -2   3  16        0.04       -0.01      0.86 o 
  -1   3  16      100.94      114.37      3.27 o 
   0   3  16        0.27       -0.95      0.95 o 
   1   3  16       40.12       45.11      1.82 o 
   2   3  16       64.91       77.06      2.47 o 
   3   3  16       73.62       66.42      1.77 o 
   4   3  16       29.03       34.39      1.53 o 
   5   3  16      175.63      155.41      4.40 o 
  -8   4  16       59.06       66.05      2.82 o 
  -7   4  16       12.76       13.22      1.43 o 
  -6   4  16       20.32       23.51      1.70 o 
  -5   4  16      225.67      234.51      3.78 o 
  -4   4  16      150.85      168.64      2.93 o 
  -3   4  16       16.49       17.74      1.08 o 
  -2   4  16        2.17        1.37      1.34 o 
  -1   4  16      237.71      240.76      4.71 o 
   0   4  16      117.66      122.24      2.77 o 
   1   4  16        0.64       -1.09      1.28 o 
   2   4  16      196.78      190.35      3.56 o 
   3   4  16       11.92        9.85      1.07 o 
   4   4  16      120.86      132.66      4.76 o 
  -7   5  16      685.74      787.35      9.74 o 
  -6   5  16       43.68       53.87      2.41 o 
  -5   5  16       32.52       28.56      1.79 o 
  -4   5  16       79.47       80.15      2.86 o 
  -3   5  16       29.40       31.97      1.74 o 
  -2   5  16        3.43        3.22      0.83 o 
  -1   5  16       91.43      106.79      2.94 o 
   0   5  16       38.10       39.90      2.27 o 
   1   5  16       93.43       95.72      2.63 o 
   2   5  16       59.82       54.57      2.11 o 
   3   5  16       54.79       53.18      3.37 o 
   4   5  16      174.60      176.92      3.04 o 
  -7   6  16      115.40      128.96      7.34 o 
  -6   6  16      133.79      124.28      3.23 o 
  -5   6  16       20.91       19.82      1.58 o 
  -4   6  16      473.91      479.02      6.31 o 
  -3   6  16        5.06        1.51      0.94 o 
  -2   6  16       23.40       19.85      1.15 o 
  -1   6  16      100.17      106.78      2.54 o 
   0   6  16      105.70      111.58      3.11 o 
   1   6  16       40.52       36.17      1.77 o 
   2   6  16        5.35        3.04      2.04 o 
   3   6  16       42.75       46.09      1.67 o 
   4   6  16        0.04       -0.21      1.31 o 
  -7   7  16       34.73       40.80      4.07 o 
  -6   7  16       26.52       29.02      1.90 o 
  -5   7  16        3.24        2.38      1.30 o 
  -4   7  16        1.83        0.24      1.16 o 
  -3   7  16       24.84       19.36      1.66 o 
  -2   7  16       49.74       51.46      1.43 o 
  -1   7  16       42.86       39.76      1.36 o 
   0   7  16       21.31       26.11      1.55 o 
   1   7  16       82.62       86.32      2.25 o 
   2   7  16      115.57      132.60      2.76 o 
   3   7  16      371.50      395.97      4.22 o 
   4   7  16       33.58       39.69      2.49 o 
  -6   8  16        5.13        2.93      1.45 o 
  -5   8  16       10.69       14.84      2.38 o 
  -4   8  16       85.93       98.16      2.76 o 
  -3   8  16        0.85        2.02      0.97 o 
  -2   8  16       92.50       87.69      1.85 o 
  -1   8  16       35.42       35.95      1.20 o 
   0   8  16      151.54      145.29      2.51 o 
   1   8  16       13.75       12.50      1.02 o 
   2   8  16       13.22       12.81      0.90 o 
   3   8  16        3.17        1.27      1.26 o 
  -6   9  16       46.85       36.41      2.92 o 
  -5   9  16       77.80       78.20      2.78 o 
  -4   9  16       30.47       28.09      1.55 o 
  -3   9  16        0.19       -0.29      1.46 o 
  -2   9  16       92.48       89.84      2.11 o 
  -1   9  16      134.64      139.83      2.57 o 
   0   9  16      114.53      118.62      2.61 o 
   1   9  16       11.65       10.65      0.95 o 
   2   9  16       27.81       28.10      1.33 o 
  -5  10  16        0.65       -1.16      1.66 o 
  -4  10  16        0.01       -1.10      1.10 o 
  -3  10  16      233.25      242.07      3.90 o 
  -2  10  16       26.57       27.29      1.92 o 
  -1  10  16        1.86        1.14      0.95 o 
   0  10  16      159.79      174.07      2.80 o 
   1  10  16        1.74        0.63      0.89 o 
   2  10  16      108.81      113.82      2.51 o 
  -4  11  16        3.26        2.48      2.12 o 
  -3  11  16       56.18       59.94      2.09 o 
  -2  11  16       36.27       37.50      1.68 o 
  -1  11  16      101.62      113.16      2.57 o 
   0  11  16        3.04        4.12      1.03 o 
  -5   0  17       55.84       44.52      2.56 o 
  -3   0  17       44.13       47.20      2.19 o 
  -1   0  17       52.58       61.41      4.16 o 
   1   0  17        0.22        4.46      1.64 o 
   3   0  17        0.48        1.27      1.12 o 
  -6   1  17       40.54       46.05      2.21 o 
  -5   1  17        4.76        2.17      1.19 o 
  -4   1  17       19.41       11.97      1.29 o 
  -3   1  17      122.36      125.33      2.71 o 
  -2   1  17        5.34        6.22      0.84 o 
  -1   1  17      202.90      217.32      3.28 o 
   0   1  17      198.47      224.99      5.55 o 
   1   1  17      204.87      205.11      3.52 o 
   2   1  17       32.79       31.49      1.16 o 
   3   1  17      134.96      121.29      2.77 o 
  -6   2  17       89.91      101.67      3.35 o 
  -5   2  17       13.19       15.25      1.42 o 
  -4   2  17        1.31        1.72      1.11 o 
  -3   2  17      276.33      276.99      5.03 o 
  -2   2  17        1.62        0.78      0.91 o 
  -1   2  17        2.58        3.69      1.19 o 
   0   2  17       20.82       25.70      1.40 o 
   1   2  17      232.14      236.25      3.95 o 
   2   2  17        0.12        0.03      1.11 o 
   3   2  17      219.74      223.83      3.43 o 
  -6   3  17       95.83      110.57      3.03 o 
  -5   3  17      104.04      123.21      3.05 o 
  -4   3  17      162.50      173.73      5.29 o 
  -3   3  17       36.18       34.93      2.48 o 
  -2   3  17        0.35       -0.88      0.88 o 
  -1   3  17        7.92       11.22      1.64 o 
   0   3  17       74.01       74.12      2.71 o 
   1   3  17      135.06      135.86      2.92 o 
   2   3  17        4.41        5.16      1.84 o 
  -6   4  17      103.24      107.65      5.32 o 
  -5   4  17        0.57        1.08      1.10 o 
  -4   4  17       11.04       12.09      1.35 o 
  -3   4  17      146.13      170.37      3.75 o 
  -2   4  17      113.55      114.64      3.38 o 
  -1   4  17      242.42      261.97      4.89 o 
   0   4  17       84.00       85.04      2.65 o 
   1   4  17       65.07       68.01      2.22 o 
   2   4  17      234.87      253.88      4.37 o 
  -5   5  17       38.23       39.93      1.92 o 
  -4   5  17      158.68      169.69      3.66 o 
  -3   5  17       32.70       35.30      2.69 o 
  -2   5  17        0.04       -0.01      0.92 o 
  -1   5  17       23.87       26.88      1.80 o 
   0   5  17      126.06      137.63      3.38 o 
   1   5  17        6.65        4.86      1.34 o 
   2   5  17       72.23       80.08      2.52 o 
  -5   6  17      165.41      173.44      3.70 o 
  -4   6  17       14.51       11.38      1.43 o 
  -3   6  17       77.45       83.11      2.84 o 
  -2   6  17        0.23        0.56      0.96 o 
  -1   6  17      139.05      148.06      9.18 o 
   0   6  17      392.38      430.39      7.18 o 
   1   6  17      108.96      125.11      3.04 o 
  -4   7  17       44.93       44.34      2.03 o 
  -3   7  17      119.68      124.48      2.91 o 
  -2   7  17       18.46       13.21      1.29 o 
  -1   7  17        1.87       -0.02      1.43 o 
   0   7  17      133.90      133.13      3.57 o 
  -3   8  17        8.27        9.00      2.48 o 
  -2   8  17       45.61       44.90      1.51 o 
  -1   8  17       91.87       83.16      1.95 o 
                                                 
